# Supplementary material for: Tracking carrier protein motions with Raman spectroscopy
Source: Nat Commun. 2019 May 20;10:2227. doi: 10.1038/s41467-019-10184-2 (PMC6527581; doi:10.1038/s41467-019-10184-2)
Supplement: Supplementary file 6 — Source Data [file 41467_2019_10184_MOESM6_ESM.xlsx]

## Sheet: Figure 2
Raman, C8 probe				Raman, EcACP C8				Raman, Act ACP C8				Raman, Rat ACP C8				Raman, C5 probe				Raman, C13 probe				Raman, EcACP C5				Raman, EcACP C13				Raman, Arm ACP C8				Raman, Ben ACP C8				Raman, WhiE ACP C8
1482.25	1	651111		1482.25	1	21207386		1482.25	1	25298737		1482.25	1	34398424		1482.25	1	4404160		1013.29	1	3220387		1482.25	1	12238319		1477.16	1	34611795		1482.25	1	13139367		1482.25	1	13912097		1482.25	1	13674324
1484.15	1	639050		1484.15	1	20718802		1484.15	1	24802090		1484.15	1	33923853		1484.15	1	4137805		1015.31	1	3139239		1484.15	1	11717554		1479.07	1	33588070		1484.15	1	12627805		1484.15	1	13396626		1484.15	1	13156598
1486.05	1	637589		1486.05	1	20659665		1486.05	1	24736870		1486.05	1	33866525		1486.05	1	4093599		1017.33	1	3126272		1486.05	1	11638146		1480.98	1	33368747		1486.05	1	12551329		1486.05	1	13309529		1486.05	1	13079564
1487.95	1	636493		1487.95	1	20645164		1487.95	1	24709847		1487.95	1	33837038		1487.95	1	4079178		1019.34	1	3117702		1487.95	1	11615191		1482.89	1	33282856		1487.95	1	12539097		1487.95	1	13291161		1487.95	1	13059997
1489.85	1	636757		1489.85	1	20654976		1489.85	1	24715185		1489.85	1	33854633		1489.85	1	4076554		1021.36	1	3119373		1489.85	1	11618023		1484.8	1	33275627		1489.85	1	12542865		1489.85	1	13285834		1489.85	1	13070304
1491.74	1	636612		1491.74	1	20664565		1491.74	1	24716861		1491.74	1	33855044		1491.74	1	4074910		1023.37	1	3117764		1491.74	1	11609563		1486.71	1	33241213		1491.74	1	12543752		1491.74	1	13281797		1491.74	1	13066650
1493.64	1	635796		1493.64	1	20682709		1493.64	1	24731864		1493.64	1	33882844		1493.64	1	4071743		1025.39	1	3119257		1493.64	1	11615321		1488.62	1	33261905		1493.64	1	12556873		1493.64	1	13285547		1493.64	1	13079448
1495.54	1	636818		1495.54	1	20702989		1495.54	1	24753180		1495.54	1	33905850		1495.54	1	4071450		1027.4	1	3122835		1495.54	1	11619872		1490.53	1	33283819		1495.54	1	12569103		1495.54	1	13293117		1495.54	1	13088973
1497.44	1	636745		1497.44	1	20708278		1497.44	1	24755766		1497.44	1	33902804		1497.44	1	4072945		1029.41	1	3122038		1497.44	1	11621986		1492.43	1	33289278		1497.44	1	12575905		1497.44	1	13295397		1497.44	1	13095076
1499.33	1	637581		1499.33	1	20732616		1499.33	1	24802818		1499.33	1	33960993		1499.33	1	4074446		1031.43	1	3129106		1499.33	1	11627594		1494.34	1	33327691		1499.33	1	12590625		1499.33	1	13308725		1499.33	1	13114258
1501.23	1	638971		1501.23	1	20722282		1501.23	1	24790536		1501.23	1	33942438		1501.23	1	4073120		1033.44	1	3127233		1501.23	1	11614366		1496.24	1	33324928		1501.23	1	12596746		1501.23	1	13299931		1501.23	1	13111119
1503.13	1	637711		1503.13	1	20734659		1503.13	1	24812731		1503.13	1	33968854		1503.13	1	4072947		1035.45	1	3130845		1503.13	1	11612902		1498.15	1	33365611		1503.13	1	12608996		1503.13	1	13309773		1503.13	1	13126852
1505.02	1	639576		1505.02	1	20738977		1505.02	1	24823620		1505.02	1	33979917		1505.02	1	4075098		1037.46	1	3132530		1505.02	1	11606684		1500.06	1	33366418		1505.02	1	12619108		1505.02	1	13312186		1505.02	1	13133735
1506.92	1	640185		1506.92	1	20768702		1506.92	1	24864380		1506.92	1	34024212		1506.92	1	4077469		1039.47	1	3134175		1506.92	1	11611376		1501.96	1	33400289		1506.92	1	12631947		1506.92	1	13320401		1506.92	1	13152182
1508.81	1	639690		1508.81	1	20766590		1508.81	1	24861647		1508.81	1	34020657		1508.81	1	4075108		1041.48	1	3136633		1508.81	1	11605308		1503.86	1	33377404		1508.81	1	12639517		1508.81	1	13320454		1508.81	1	13154756
1510.71	1	639948		1510.71	1	20777724		1510.71	1	24879071		1510.71	1	34045248		1510.71	1	4077360		1043.49	1	3140556		1510.71	1	11608091		1505.77	1	33380241		1510.71	1	12650710		1510.71	1	13324174		1510.71	1	13168694
1512.6	1	639938		1512.6	1	20798605		1512.6	1	24912666		1512.6	1	34076628		1512.6	1	4076634		1045.51	1	3146221		1512.6	1	11612719		1507.67	1	33386018		1512.6	1	12663080		1512.6	1	13332045		1512.6	1	13186215
1514.49	1	640808		1514.49	1	20820179		1514.49	1	24940728		1514.49	1	34092598		1514.49	1	4076117		1047.51	1	3147615		1514.49	1	11616169		1509.57	1	33398415		1514.49	1	12677920		1514.49	1	13340223		1514.49	1	13202794
1516.39	1	640473		1516.39	1	20847390		1516.39	1	24977533		1516.39	1	34130400		1516.39	1	4076887		1049.52	1	3156888		1516.39	1	11630240		1511.48	1	33411180		1516.39	1	12696210		1516.39	1	13350636		1516.39	1	13219967
1518.28	1	639789		1518.28	1	20866929		1518.28	1	25003524		1518.28	1	34149189		1518.28	1	4077993		1051.53	1	3160048		1518.28	1	11638848		1513.38	1	33427254		1518.28	1	12711667		1518.28	1	13356261		1518.28	1	13242816
1520.17	1	640888		1520.17	1	20891338		1520.17	1	25028417		1520.17	1	34183339		1520.17	1	4078393		1053.54	1	3166967		1520.17	1	11648782		1515.28	1	33459596		1520.17	1	12726233		1520.17	1	13371825		1520.17	1	13253747
1522.06	1	640119		1522.06	1	20910122		1522.06	1	25046678		1522.06	1	34200344		1522.06	1	4081246		1055.55	1	3172934		1522.06	1	11660262		1517.18	1	33476660		1522.06	1	12740278		1522.06	1	13374636		1522.06	1	13271379
1523.95	1	640464		1523.95	1	20931554		1523.95	1	25068095		1523.95	1	34237781		1523.95	1	4078962		1057.55	1	3177093		1523.95	1	11672437		1519.08	1	33489200		1523.95	1	12751432		1523.95	1	13380933		1523.95	1	13284513
1525.84	1	641446		1525.84	1	20980283		1525.84	1	25116218		1525.84	1	34284241		1525.84	1	4081976		1059.56	1	3185194		1525.84	1	11693605		1520.98	1	33549833		1525.84	1	12781470		1525.84	1	13402254		1525.84	1	13317756
1527.73	1	641159		1527.73	1	20996398		1527.73	1	25136412		1527.73	1	34312959		1527.73	1	4078112		1061.56	1	3189599		1527.73	1	11707864		1522.88	1	33560356		1527.73	1	12794875		1527.73	1	13406088		1527.73	1	13330876
1529.62	1	641753		1529.62	1	21028403		1529.62	1	25171135		1529.62	1	34355561		1529.62	1	4082504		1063.57	1	3195048		1529.62	1	11726829		1524.78	1	33604478		1529.62	1	12818627		1529.62	1	13423586		1529.62	1	13356347
1531.51	1	640625		1531.51	1	21056388		1531.51	1	25188498		1531.51	1	34381410		1531.51	1	4082792		1065.57	1	3201438		1531.51	1	11749171		1526.68	1	33637321		1531.51	1	12833599		1531.51	1	13431269		1531.51	1	13377718
1533.4	1	640968		1533.4	1	21106731		1533.4	1	25234849		1533.4	1	34434882		1533.4	1	4082960		1067.58	1	3208579		1533.4	1	11773208		1528.58	1	33698423		1533.4	1	12864998		1533.4	1	13454041		1533.4	1	13407561
1535.29	1	640169		1535.29	1	21130127		1535.29	1	25271078		1535.29	1	34469300		1535.29	1	4081593		1069.58	1	3213282		1535.29	1	11792295		1530.48	1	33731468		1535.29	1	12881758		1535.29	1	13465903		1535.29	1	13432884
1537.18	1	641499		1537.18	1	21169122		1537.18	1	25292419		1537.18	1	34502994		1537.18	1	4082211		1071.59	1	3222353		1537.18	1	11820062		1532.37	1	33780745		1537.18	1	12904586		1537.18	1	13484686		1537.18	1	13460257
1539.07	1	641321		1539.07	1	21204662		1539.07	1	25336564		1539.07	1	34540018		1539.07	1	4082997		1073.59	1	3229318		1539.07	1	11844181		1534.27	1	33829609		1539.07	1	12928567		1539.07	1	13498247		1539.07	1	13486541
1540.95	1	641767		1540.95	1	21247073		1540.95	1	25380216		1540.95	1	34589842		1540.95	1	4085108		1075.59	1	3233691		1540.95	1	11867602		1536.17	1	33884166		1540.95	1	12955903		1540.95	1	13515690		1540.95	1	13514878
1542.84	1	642428		1542.84	1	21297717		1542.84	1	25424020		1542.84	1	34647687		1542.84	1	4087581		1077.59	1	3246286		1542.84	1	11903698		1538.06	1	33948349		1542.84	1	12986464		1542.84	1	13539276		1542.84	1	13546732
1544.73	1	643568		1544.73	1	21335018		1544.73	1	25457970		1544.73	1	34690111		1544.73	1	4085888		1079.59	1	3250154		1544.73	1	11934422		1539.96	1	34003117		1544.73	1	13014430		1544.73	1	13554486		1544.73	1	13581141
1546.61	1	643862		1546.61	1	21372111		1546.61	1	25498350		1546.61	1	34727077		1546.61	1	4084651		1081.6	1	3251554		1546.61	1	11961833		1541.86	1	34041020		1546.61	1	13035480		1546.61	1	13566140		1546.61	1	13601231
1548.5	1	644325		1548.5	1	21445533		1548.5	1	25568256		1548.5	1	34806064		1548.5	1	4086185		1083.6	1	3255891		1548.5	1	12006936		1543.75	1	34143806		1548.5	1	13083499		1548.5	1	13604440		1548.5	1	13654842
1550.38	1	644840		1550.38	1	21478373		1550.38	1	25594857		1550.38	1	34826409		1550.38	1	4087584		1085.6	1	3254815		1550.38	1	12038239		1545.64	1	34185915		1550.38	1	13109748		1550.38	1	13617188		1550.38	1	13685878
1552.27	1	646707		1552.27	1	21534850		1552.27	1	25653300		1552.27	1	34890819		1552.27	1	4089534		1087.6	1	3248898		1552.27	1	12079763		1547.54	1	34277717		1552.27	1	13145029		1552.27	1	13646316		1552.27	1	13726336
1554.15	1	645967		1554.15	1	21584574		1554.15	1	25692756		1554.15	1	34944495		1554.15	1	4088871		1089.59	1	3245543		1554.15	1	12111289		1549.43	1	34355376		1554.15	1	13172911		1554.15	1	13664541		1554.15	1	13759520
1556.04	1	645779		1556.04	1	21637894		1556.04	1	25738745		1556.04	1	34986715		1556.04	1	4089559		1091.59	1	3242236		1556.04	1	12148879		1551.32	1	34441510		1556.04	1	13201556		1556.04	1	13687783		1556.04	1	13795589
1557.92	1	648051		1557.92	1	21699646		1557.92	1	25784991		1557.92	1	35049043		1557.92	1	4089702		1093.59	1	3238835		1557.92	1	12194085		1553.22	1	34529192		1557.92	1	13242166		1557.92	1	13717045		1557.92	1	13841092
1559.8	1	646610		1559.8	1	21751468		1559.8	1	25819080		1559.8	1	35099065		1559.8	1	4091916		1095.59	1	3235097		1559.8	1	12239789		1555.11	1	34592218		1559.8	1	13276248		1559.8	1	13739728		1559.8	1	13882841
1561.68	1	647448		1561.68	1	21826174		1561.68	1	25881095		1561.68	1	35158848		1561.68	1	4092020		1097.59	1	3235128		1561.68	1	12295700		1557	1	34677837		1561.68	1	13318336		1561.68	1	13768879		1561.68	1	13930542
1563.57	1	649327		1563.57	1	21897014		1563.57	1	25939414		1563.57	1	35228724		1563.57	1	4092746		1099.58	1	3233174		1563.57	1	12353418		1558.89	1	34769245		1563.57	1	13363801		1563.57	1	13798138		1563.57	1	13979805
1565.45	1	649767		1565.45	1	21963709		1565.45	1	25994685		1565.45	1	35290364		1565.45	1	4093567		1101.58	1	3231088		1565.45	1	12414585		1560.78	1	34842943		1565.45	1	13402734		1565.45	1	13828127		1565.45	1	14026254
1567.33	1	650591		1567.33	1	22045113		1567.33	1	26059609		1567.33	1	35361595		1567.33	1	4095489		1103.57	1	3234380		1567.33	1	12487001		1562.67	1	34981243		1567.33	1	13457810		1567.33	1	13874759		1567.33	1	14089800
1569.21	1	650914		1569.21	1	22129551		1569.21	1	26129025		1569.21	1	35434751		1569.21	1	4094341		1105.57	1	3231172		1569.21	1	12546895		1564.56	1	35084415		1569.21	1	13503197		1569.21	1	13905487		1569.21	1	14141758
1571.09	1	652185		1571.09	1	22207659		1571.09	1	26198975		1571.09	1	35501756		1571.09	1	4097164		1107.56	1	3232921		1571.09	1	12611489		1566.45	1	35223266		1571.09	1	13548914		1571.09	1	13946900		1571.09	1	14200447
1572.97	1	653346		1572.97	1	22259681		1572.97	1	26241154		1572.97	1	35551474		1572.97	1	4097539		1109.56	1	3231301		1572.97	1	12658816		1568.34	1	35344153		1572.97	1	13589922		1572.97	1	13972334		1572.97	1	14246679
1574.85	1	655141		1574.85	1	22335449		1574.85	1	26307596		1574.85	1	35632165		1574.85	1	4097328		1111.55	1	3231928		1574.85	1	12715030		1570.23	1	35514336		1574.85	1	13643528		1574.85	1	14007841		1574.85	1	14303205
1576.73	1	655876		1576.73	1	22389036		1576.73	1	26346094		1576.73	1	35682245		1576.73	1	4097898		1113.55	1	3233526		1576.73	1	12751953		1572.12	1	35651129		1576.73	1	13693314		1576.73	1	14037883		1576.73	1	14357676
1578.61	1	656598		1578.61	1	22434529		1578.61	1	26394443		1578.61	1	35722883		1578.61	1	4100010		1115.54	1	3233151		1578.61	1	12779658		1574.01	1	35762028		1578.61	1	13734520		1578.61	1	14062607		1578.61	1	14409097
1580.48	1	657790		1580.48	1	22503286		1580.48	1	26463239		1580.48	1	35781967		1580.48	1	4098762		1117.53	1	3233584		1580.48	1	12826398		1575.89	1	35904497		1580.48	1	13792696		1580.48	1	14093269		1580.48	1	14467521
1582.36	1	658893		1582.36	1	22567787		1582.36	1	26529728		1582.36	1	35839578		1582.36	1	4099664		1119.52	1	3233848		1582.36	1	12868912		1577.78	1	36003435		1582.36	1	13843272		1582.36	1	14129469		1582.36	1	14530243
1584.24	1	660150		1584.24	1	22643233		1584.24	1	26614093		1584.24	1	35904504		1584.24	1	4101412		1121.51	1	3231232		1584.24	1	12927716		1579.67	1	36099764		1584.24	1	13893604		1584.24	1	14170268		1584.24	1	14598345
1586.12	1	661848		1586.12	1	22733481		1586.12	1	26677416		1586.12	1	35980655		1586.12	1	4104860		1123.5	1	3235215		1586.12	1	12991358		1581.55	1	36190803		1586.12	1	13957843		1586.12	1	14206451		1586.12	1	14663846
1587.99	1	662231		1587.99	1	22817634		1587.99	1	26739205		1587.99	1	36047113		1587.99	1	4103049		1125.49	1	3236294		1587.99	1	13053682		1583.44	1	36304689		1587.99	1	14021158		1587.99	1	14241177		1587.99	1	14735646
1589.87	1	664049		1589.87	1	22902376		1589.87	1	26794655		1589.87	1	36131506		1589.87	1	4104950		1127.48	1	3237023		1589.87	1	13115589		1585.32	1	36427828		1589.87	1	14082797		1589.87	1	14282221		1589.87	1	14797163
1591.74	1	665523		1591.74	1	22992744		1591.74	1	26886704		1591.74	1	36238669		1591.74	1	4106230		1129.47	1	3239581		1591.74	1	13173629		1587.21	1	36581589		1591.74	1	14153844		1591.74	1	14326652		1591.74	1	14869246
1593.62	1	665910		1593.62	1	23062451		1593.62	1	26956272		1593.62	1	36285988		1593.62	1	4107644		1131.46	1	3240975		1593.62	1	13230155		1589.09	1	36725573		1593.62	1	14217583		1593.62	1	14368373		1593.62	1	14946105
1595.49	1	668057		1595.49	1	23164566		1595.49	1	27075766		1595.49	1	36398999		1595.49	1	4107808		1133.45	1	3241875		1595.49	1	13304101		1590.98	1	36889391		1595.49	1	14289330		1595.49	1	14424015		1595.49	1	15031935
1597.37	1	668566		1597.37	1	23248910		1597.37	1	27157465		1597.37	1	36477017		1597.37	1	4109096		1135.44	1	3244066		1597.37	1	13374048		1592.86	1	37021327		1597.37	1	14365277		1597.37	1	14477577		1597.37	1	15122745
1599.24	1	670916		1599.24	1	23358991		1599.24	1	27288057		1599.24	1	36574282		1599.24	1	4110322		1137.43	1	3245543		1599.24	1	13449945		1594.74	1	37175641		1599.24	1	14443056		1599.24	1	14537195		1599.24	1	15220482
1601.11	1	673111		1601.11	1	23470995		1601.11	1	27414514		1601.11	1	36670913		1601.11	1	4111865		1139.41	1	3249624		1601.11	1	13538851		1596.63	1	37346852		1601.11	1	14526549		1601.11	1	14601292		1601.11	1	15325725
1602.99	1	674037		1602.99	1	23584525		1602.99	1	27553942		1602.99	1	36759892		1602.99	1	4112980		1141.4	1	3250746		1602.99	1	13631600		1598.51	1	37503497		1602.99	1	14605729		1602.99	1	14665689		1602.99	1	15428794
1604.86	1	675016		1604.86	1	23707538		1604.86	1	27669385		1604.86	1	36857765		1604.86	1	4114431		1143.39	1	3249849		1604.86	1	13728004		1600.39	1	37688596		1604.86	1	14686382		1604.86	1	14733054		1604.86	1	15529343
1606.73	1	676928		1606.73	1	23816100		1606.73	1	27744740		1606.73	1	36944715		1606.73	1	4114568		1145.37	1	3254940		1606.73	1	13818186		1602.27	1	37871295		1606.73	1	14766387		1606.73	1	14778200		1606.73	1	15611038
1608.6	1	679378		1608.6	1	23905391		1608.6	1	27816216		1608.6	1	37048024		1608.6	1	4116449		1147.36	1	3255016		1608.6	1	13895125		1604.15	1	38074478		1608.6	1	14844728		1608.6	1	14826716		1608.6	1	15688686
1610.47	1	680619		1610.47	1	23999769		1610.47	1	27901635		1610.47	1	37142204		1610.47	1	4115448		1149.34	1	3256031		1610.47	1	13965205		1606.03	1	38304701		1610.47	1	14919368		1610.47	1	14875254		1610.47	1	15766268
1612.34	1	682270		1612.34	1	24090601		1612.34	1	28028432		1612.34	1	37248216		1612.34	1	4118903		1151.33	1	3257337		1612.34	1	14036392		1607.91	1	38517578		1612.34	1	15001913		1612.34	1	14927445		1612.34	1	15860616
1614.21	1	683385		1614.21	1	24205434		1614.21	1	28147502		1614.21	1	37357719		1614.21	1	4120384		1153.31	1	3258473		1614.21	1	14121931		1609.79	1	38725999		1614.21	1	15081709		1614.21	1	14985357		1614.21	1	15940578
1616.08	1	684831		1616.08	1	24291928		1616.08	1	28230716		1616.08	1	37436363		1616.08	1	4119988		1155.29	1	3259145		1616.08	1	14193649		1611.67	1	38881659		1616.08	1	15149080		1616.08	1	15038394		1616.08	1	16017840
1617.95	1	686107		1617.95	1	24410281		1617.95	1	28330608		1617.95	1	37561900		1617.95	1	4119957		1157.28	1	3263141		1617.95	1	14281144		1613.55	1	39073913		1617.95	1	15229277		1617.95	1	15101706		1617.95	1	16102754
1619.82	1	686710		1619.82	1	24499832		1619.82	1	28388937		1619.82	1	37653916		1619.82	1	4124801		1159.26	1	3264212		1619.82	1	14365625		1615.43	1	39252762		1619.82	1	15294657		1619.82	1	15151176		1619.82	1	16172135
1621.69	1	689081		1621.69	1	24604299		1621.69	1	28457866		1621.69	1	37764392		1621.69	1	4124420		1161.24	1	3266422		1621.69	1	14438771		1617.3	1	39452462		1621.69	1	15365280		1621.69	1	15203028		1621.69	1	16242475
1623.56	1	689996		1623.56	1	24687656		1623.56	1	28503530		1623.56	1	37827576		1623.56	1	4123825		1163.22	1	3267429		1623.56	1	14507542		1619.18	1	39616031		1623.56	1	15411490		1623.56	1	15243586		1623.56	1	16304202
1625.43	1	691359		1625.43	1	24783453		1625.43	1	28585609		1625.43	1	37929936		1625.43	1	4126576		1165.2	1	3269977		1625.43	1	14588817		1621.06	1	39810769		1625.43	1	15468136		1625.43	1	15290571		1625.43	1	16375608
1627.29	1	691687		1627.29	1	24872063		1627.29	1	28660049		1627.29	1	38007317		1627.29	1	4126995		1167.18	1	3269535		1627.29	1	14658496		1622.93	1	39971304		1627.29	1	15519996		1627.29	1	15334992		1627.29	1	16430402
1629.16	1	692321		1629.16	1	24941618		1629.16	1	28729053		1629.16	1	38067509		1629.16	1	4124416		1169.16	1	3268430		1629.16	1	14731288		1624.81	1	40122591		1629.16	1	15558488		1629.16	1	15365675		1629.16	1	16487117
1631.03	1	693726		1631.03	1	25033712		1631.03	1	28813958		1631.03	1	38167177		1631.03	1	4129895		1171.14	1	3272303		1631.03	1	14799112		1626.68	1	40292530		1631.03	1	15611797		1631.03	1	15414545		1631.03	1	16552738
1632.89	1	694193		1632.89	1	25097826		1632.89	1	28895279		1632.89	1	38237018		1632.89	1	4129982		1173.12	1	3272814		1632.89	1	14857833		1628.56	1	40446242		1632.89	1	15643667		1632.89	1	15444468		1632.89	1	16589953
1634.76	1	694516		1634.76	1	25152226		1634.76	1	28964952		1634.76	1	38292549		1634.76	1	4129300		1175.1	1	3274529		1634.76	1	14905613		1630.43	1	40589435		1634.76	1	15665453		1634.76	1	15476171		1634.76	1	16637590
1636.62	1	694987		1636.62	1	25206157		1636.62	1	29036933		1636.62	1	38344525		1636.62	1	4129660		1177.08	1	3275817		1636.62	1	14945765		1632.31	1	40714360		1636.62	1	15686782		1636.62	1	15495184		1636.62	1	16676373
1638.49	1	694389		1638.49	1	25235675		1638.49	1	29098969		1638.49	1	38382746		1638.49	1	4130270		1179.06	1	3277042		1638.49	1	14984743		1634.18	1	40837694		1638.49	1	15704021		1638.49	1	15517033		1638.49	1	16704051
1640.35	1	695093		1640.35	1	25251486		1640.35	1	29153648		1640.35	1	38424825		1640.35	1	4128891		1181.03	1	3275861		1640.35	1	14998521		1636.06	1	40929854		1640.35	1	15704693		1640.35	1	15534366		1640.35	1	16730642
1642.22	1	695517		1642.22	1	25277105		1642.22	1	29217969		1642.22	1	38453171		1642.22	1	4130363		1183.01	1	3277529		1642.22	1	15022251		1637.93	1	41015306		1642.22	1	15715460		1642.22	1	15552365		1642.22	1	16754526
1644.08	1	694927		1644.08	1	25303960		1644.08	1	29287224		1644.08	1	38517825		1644.08	1	4132167		1184.98	1	3279699		1644.08	1	15041851		1639.8	1	41076783		1644.08	1	15716924		1644.08	1	15570199		1644.08	1	16776238
1645.94	1	694208		1645.94	1	25318525		1645.94	1	29340338		1645.94	1	38549380		1645.94	1	4131243		1186.96	1	3279529		1645.94	1	15056606		1641.67	1	41115090		1645.94	1	15709038		1645.94	1	15576628		1645.94	1	16778272
1647.81	1	693187		1647.81	1	25314904		1647.81	1	29373986		1647.81	1	38559214		1647.81	1	4128869		1188.94	1	3280114		1647.81	1	15064484		1643.55	1	41118905		1647.81	1	15687426		1647.81	1	15582804		1647.81	1	16776570
1649.67	1	693906		1649.67	1	25335173		1649.67	1	29414472		1649.67	1	38621434		1649.67	1	4132001		1190.91	1	3280790		1649.67	1	15089450		1645.42	1	41166751		1649.67	1	15688355		1649.67	1	15589833		1649.67	1	16776481
1651.53	1	692805		1651.53	1	25329410		1651.53	1	29416934		1651.53	1	38623104		1651.53	1	4131092		1192.88	1	3284064		1651.53	1	15091719		1647.29	1	41156573		1651.53	1	15662241		1651.53	1	15571417		1651.53	1	16746196
1653.39	1	692862		1653.39	1	25301459		1653.39	1	29385661		1653.39	1	38607655		1653.39	1	4131135		1194.86	1	3284496		1653.39	1	15068505		1649.16	1	41158038		1653.39	1	15624617		1653.39	1	15540371		1653.39	1	16694180
1655.25	1	691156		1655.25	1	25251063		1655.25	1	29339996		1655.25	1	38557460		1655.25	1	4128665		1196.83	1	3286265		1655.25	1	15030496		1651.03	1	41138250		1655.25	1	15567453		1655.25	1	15487716		1655.25	1	16617569
1657.11	1	690555		1657.11	1	25189971		1657.11	1	29265664		1657.11	1	38496326		1657.11	1	4130138		1198.8	1	3291108		1657.11	1	14976295		1652.9	1	41133263		1657.11	1	15508412		1657.11	1	15438022		1657.11	1	16535741
1658.97	1	690620		1658.97	1	25103760		1658.97	1	29165770		1658.97	1	38404479		1658.97	1	4129150		1200.78	1	3290648		1658.97	1	14896037		1654.77	1	41081951		1658.97	1	15436756		1658.97	1	15367712		1658.97	1	16446496
1660.83	1	689323		1660.83	1	25007562		1660.83	1	29066655		1660.83	1	38324132		1660.83	1	4129970		1202.75	1	3290945		1660.83	1	14807446		1656.63	1	41017393		1660.83	1	15365118		1660.83	1	15304951		1660.83	1	16352446
1662.69	1	688035		1662.69	1	24892232		1662.69	1	28959359		1662.69	1	38238098		1662.69	1	4130770		1204.72	1	3292900		1662.69	1	14703976		1658.5	1	40904102		1662.69	1	15283063		1662.69	1	15233209		1662.69	1	16254098
1664.55	1	687387		1664.55	1	24793234		1664.55	1	28862431		1664.55	1	38182320		1664.55	1	4131358		1206.69	1	3297353		1664.55	1	14605014		1660.37	1	40788611		1664.55	1	15215488		1664.55	1	15166039		1664.55	1	16173700
1666.41	1	686185		1666.41	1	24689115		1666.41	1	28766979		1666.41	1	38115954		1666.41	1	4130146		1208.66	1	3297679		1666.41	1	14497418		1662.24	1	40615702		1666.41	1	15142912		1666.41	1	15098748		1666.41	1	16079951
1668.26	1	684680		1668.26	1	24559538		1668.26	1	28656631		1668.26	1	38027423		1668.26	1	4128817		1210.63	1	3297791		1668.26	1	14382016		1664.1	1	40409413		1668.26	1	15054947		1668.26	1	15022070		1668.26	1	15975195
1670.12	1	684359		1670.12	1	24472847		1670.12	1	28579964		1670.12	1	37975321		1670.12	1	4132344		1212.6	1	3301935		1670.12	1	14291440		1665.97	1	40221957		1670.12	1	14993477		1670.12	1	14963612		1670.12	1	15889687
1671.98	1	683293		1671.98	1	24367734		1671.98	1	28488437		1671.98	1	37912982		1671.98	1	4132164		1214.57	1	3305003		1671.98	1	14187557		1667.84	1	40008034		1671.98	1	14920196		1671.98	1	14889991		1671.98	1	15792813
1673.83	1	680977		1673.83	1	24248507		1673.83	1	28377877		1673.83	1	37807835		1673.83	1	4131461		1216.54	1	3305230		1673.83	1	14077006		1669.7	1	39771900		1673.83	1	14835697		1673.83	1	14816380		1673.83	1	15685950
1675.69	1	681273		1675.69	1	24135417		1675.69	1	28282885		1675.69	1	37710583		1675.69	1	4131331		1218.51	1	3309446		1675.69	1	13967892		1671.57	1	39550432		1675.69	1	14757005		1675.69	1	14746731		1675.69	1	15585530
1677.55	1	679781		1677.55	1	24022472		1677.55	1	28180307		1677.55	1	37612717		1677.55	1	4132000		1220.47	1	3310941		1677.55	1	13850399		1673.43	1	39332500		1677.55	1	14672759		1677.55	1	14675299		1677.55	1	15485183
1679.4	1	679696		1679.4	1	23899300		1679.4	1	28072097		1679.4	1	37498914		1679.4	1	4134097		1222.44	1	3311721		1679.4	1	13739773		1675.29	1	39108727		1679.4	1	14591744		1679.4	1	14605082		1679.4	1	15381309
1681.26	1	676732		1681.26	1	23765500		1681.26	1	27945310		1681.26	1	37361039		1681.26	1	4133358		1224.41	1	3313956		1681.26	1	13613169		1677.16	1	38857532		1681.26	1	14502755		1681.26	1	14525515		1681.26	1	15271381
1683.11	1	675437		1683.11	1	23625866		1683.11	1	27807017		1683.11	1	37228052		1683.11	1	4132856		1226.38	1	3313992		1683.11	1	13493405		1679.02	1	38604780		1683.11	1	14416894		1683.11	1	14447715		1683.11	1	15160645
1684.96	1	674522		1684.96	1	23509210		1684.96	1	27691424		1684.96	1	37117683		1684.96	1	4134210		1228.34	1	3315829		1684.96	1	13380613		1680.88	1	38378532		1684.96	1	14327987		1684.96	1	14374654		1684.96	1	15056429
1686.82	1	673222		1686.82	1	23380670		1686.82	1	27564859		1686.82	1	37014345		1686.82	1	4136292		1230.31	1	3318855		1686.82	1	13267184		1682.75	1	38142019		1686.82	1	14245615		1686.82	1	14300697		1686.82	1	14952226
1688.67	1	671643		1688.67	1	23251695		1688.67	1	27437520		1688.67	1	36904323		1688.67	1	4136209		1232.27	1	3320767		1688.67	1	13145197		1684.61	1	37911344		1688.67	1	14157763		1688.67	1	14223893		1688.67	1	14843951
1690.52	1	671327		1690.52	1	23122754		1690.52	1	27317197		1690.52	1	36800949		1690.52	1	4137098		1234.23	1	3321347		1690.52	1	13025536		1686.47	1	37668666		1690.52	1	14071591		1690.52	1	14147360		1690.52	1	14733135
1692.38	1	670002		1692.38	1	22987362		1692.38	1	27163193		1692.38	1	36692390		1692.38	1	4138057		1236.2	1	3321965		1692.38	1	12902505		1688.33	1	37417315		1692.38	1	13976318		1692.38	1	14061547		1692.38	1	14626225
1694.23	1	668654		1694.23	1	22865610		1694.23	1	27039353		1694.23	1	36593339		1694.23	1	4139946		1238.16	1	3325720		1694.23	1	12784621		1690.19	1	37185110		1694.23	1	13891526		1694.23	1	13990297		1694.23	1	14518509
1696.08	1	668460		1696.08	1	22744689		1696.08	1	26920295		1696.08	1	36507547		1696.08	1	4138441		1240.13	1	3327761		1696.08	1	12672110		1692.05	1	36926512		1696.08	1	13809206		1696.08	1	13916969		1696.08	1	14415091
1697.93	1	667543		1697.93	1	22639943		1697.93	1	26807515		1697.93	1	36416622		1697.93	1	4142909		1242.09	1	3327758		1697.93	1	12567494		1693.91	1	36701592		1697.93	1	13730999		1697.93	1	13854359		1697.93	1	14323561
1699.78	1	665372		1699.78	1	22530061		1699.78	1	26699965		1699.78	1	36330654		1699.78	1	4141992		1244.05	1	3328879		1699.78	1	12461756		1695.77	1	36436311		1699.78	1	13647123		1699.78	1	13783500		1699.78	1	14224303
1701.63	1	665648		1701.63	1	22439533		1701.63	1	26611560		1701.63	1	36252273		1701.63	1	4145047		1246.01	1	3333086		1701.63	1	12368825		1697.63	1	36204019		1701.63	1	13580415		1701.63	1	13721875		1701.63	1	14133308
1703.48	1	663888		1703.48	1	22326857		1703.48	1	26504801		1703.48	1	36165226		1703.48	1	4143508		1247.97	1	3332379		1703.48	1	12268128		1699.49	1	35948008		1703.48	1	13499954		1703.48	1	13655659		1703.48	1	14042515
1705.33	1	662925		1705.33	1	22241197		1705.33	1	26420078		1705.33	1	36089518		1705.33	1	4144951		1249.93	1	3332921		1705.33	1	12184961		1701.35	1	35722118		1705.33	1	13429571		1705.33	1	13600256		1705.33	1	13961835
1707.18	1	662122		1707.18	1	22151937		1707.18	1	26349463		1707.18	1	36021365		1707.18	1	4142771		1251.89	1	3335269		1707.18	1	12102710		1703.2	1	35493220		1707.18	1	13354995		1707.18	1	13541740		1707.18	1	13884619
1709.03	1	660739		1709.03	1	22074870		1709.03	1	26283687		1709.03	1	35973822		1709.03	1	4146705		1253.85	1	3339912		1709.03	1	12030707		1705.06	1	35291205		1709.03	1	13298741		1709.03	1	13497827		1709.03	1	13815353
1710.88	1	660404		1710.88	1	22001131		1710.88	1	26225818		1710.88	1	35921470		1710.88	1	4147871		1255.81	1	3342629		1710.88	1	11958279		1706.92	1	35112417		1710.88	1	13238783		1710.88	1	13446038		1710.88	1	13747450
1712.72	1	659992		1712.72	1	21926033		1712.72	1	26162949		1712.72	1	35859790		1712.72	1	4147249		1257.77	1	3342324		1712.72	1	11884896		1708.78	1	34925520		1712.72	1	13178759		1712.72	1	13400346		1712.72	1	13678548
1714.57	1	658111		1714.57	1	21863819		1714.57	1	26111360		1714.57	1	35828245		1714.57	1	4146968		1259.73	1	3342558		1714.57	1	11822930		1710.63	1	34746881		1714.57	1	13128513		1714.57	1	13353828		1714.57	1	13617422
1716.42	1	657496		1716.42	1	21795289		1716.42	1	26057423		1716.42	1	35779485		1716.42	1	4148772		1261.69	1	3345130		1716.42	1	11761112		1712.49	1	34590118		1716.42	1	13071255		1716.42	1	13313051		1716.42	1	13555854
1718.26	1	655695		1718.26	1	21732767		1718.26	1	26016384		1718.26	1	35740312		1718.26	1	4146455		1263.64	1	3345580		1718.26	1	11697678		1714.34	1	34419743		1718.26	1	13017753		1718.26	1	13269963		1718.26	1	13501983
1720.11	1	654813		1720.11	1	21676322		1720.11	1	25972376		1720.11	1	35702711		1720.11	1	4148792		1265.6	1	3347004		1720.11	1	11647718		1716.2	1	34275640		1720.11	1	12972247		1720.11	1	13232735		1720.11	1	13442324
1721.95	1	653229		1721.95	1	21634547		1721.95	1	25953777		1721.95	1	35699911		1721.95	1	4149045		1267.56	1	3351590		1721.95	1	11601163		1718.05	1	34157124		1721.95	1	12926327		1721.95	1	13203477		1721.95	1	13398383
1723.8	1	652526		1723.8	1	21587943		1723.8	1	25904466		1723.8	1	35659878		1723.8	1	4147220		1269.51	1	3352487		1723.8	1	11549922		1719.9	1	34023396		1723.8	1	12885902		1723.8	1	13165655		1723.8	1	13345950
1725.64	1	651311		1725.64	1	21546042		1725.64	1	25891909		1725.64	1	35642724		1725.64	1	4145545		1271.47	1	3355320		1725.64	1	11500671		1721.76	1	33889032		1725.64	1	12843866		1725.64	1	13134972		1725.64	1	13305492
1727.49	1	650204		1727.49	1	21497742		1727.49	1	25857826		1727.49	1	35613262		1727.49	1	4144534		1273.42	1	3356740		1727.49	1	11456592		1723.61	1	33763479		1727.49	1	12800250		1727.49	1	13100186		1727.49	1	13256721
1729.33	1	649692		1729.33	1	21456808		1729.33	1	25822435		1729.33	1	35592892		1729.33	1	4142524		1275.38	1	3357097		1729.33	1	11413117		1725.46	1	33646366		1729.33	1	12764569		1729.33	1	13070650		1729.33	1	13214763
1731.17	1	647916		1731.17	1	21424681		1731.17	1	25796894		1731.17	1	35583875		1731.17	1	4142115		1277.33	1	3357374		1731.17	1	11374841		1727.32	1	33543772		1731.17	1	12729663		1731.17	1	13045959		1731.17	1	13177284
1733.02	1	646829		1733.02	1	21379285		1733.02	1	25764895		1733.02	1	35538740		1733.02	1	4139051		1279.29	1	3358646		1733.02	1	11333164		1729.17	1	33421845		1733.02	1	12696205		1733.02	1	13018144		1733.02	1	13135340
1734.86	1	645298		1734.86	1	21353183		1734.86	1	25748103		1734.86	1	35533858		1734.86	1	4139106		1281.24	1	3360618		1734.86	1	11299093		1731.02	1	33334410		1734.86	1	12668283		1734.86	1	12989098		1734.86	1	13105565
1736.7	1	643583		1736.7	1	21309130		1736.7	1	25715901		1736.7	1	35502224		1736.7	1	4136076		1283.19	1	3361055		1736.7	1	11257307		1732.87	1	33228086		1736.7	1	12629887		1736.7	1	12958862		1736.7	1	13060596
1738.54	1	643426		1738.54	1	21290891		1738.54	1	25708655		1738.54	1	35509274		1738.54	1	4136251		1285.15	1	3365217		1738.54	1	11228658		1734.72	1	33146246		1738.54	1	12603408		1738.54	1	12941805		1738.54	1	13036114
1740.38	1	642744		1740.38	1	21242719		1740.38	1	25668089		1740.38	1	35472203		1740.38	1	4133130		1287.1	1	3366978		1740.38	1	11190352		1736.57	1	33042219		1740.38	1	12568728		1740.38	1	12907765		1740.38	1	12997801
1742.22	1	641967		1742.22	1	21217383		1742.22	1	25651641		1742.22	1	35455394		1742.22	1	4132966		1289.05	1	3366021		1742.22	1	11164106		1738.42	1	32969496		1742.22	1	12543293		1742.22	1	12887706		1742.22	1	12975529
1744.07	1	640945		1744.07	1	21202272		1744.07	1	25650026		1744.07	1	35458678		1744.07	1	4130374		1291	1	3369555		1744.07	1	11138491		1740.27	1	32897374		1744.07	1	12521313		1744.07	1	12869871		1744.07	1	12943149
1745.9	1	640044		1745.9	1	21167400		1745.9	1	25630225		1745.9	1	35453388		1745.9	1	4130286		1292.95	1	3371729		1745.9	1	11109008		1742.12	1	32820226		1745.9	1	12495320		1745.9	1	12850195		1745.9	1	12920084
1747.74	1	640059		1747.74	1	21143549		1747.74	1	25604471		1747.74	1	35426105		1747.74	1	4126349		1294.9	1	3372424		1747.74	1	11075484		1743.96	1	32747398		1747.74	1	12468325		1747.74	1	12826660		1747.74	1	12886484
1749.58	1	638725		1749.58	1	21136000		1749.58	1	25610221		1749.58	1	35441415		1749.58	1	4128390		1296.85	1	3378357		1749.58	1	11055399		1745.81	1	32700285		1749.58	1	12454550		1749.58	1	12816654		1749.58	1	12870576
1751.42	1	638525		1751.42	1	21102568		1751.42	1	25590414		1751.42	1	35419666		1751.42	1	4126290		1298.8	1	3375994		1751.42	1	11025963		1747.66	1	32617598		1751.42	1	12428905		1751.42	1	12789915		1751.42	1	12841928
1753.26	1	637643		1753.26	1	21096203		1753.26	1	25594691		1753.26	1	35433319		1753.26	1	4128030		1300.75	1	3379911		1753.26	1	11009315		1749.51	1	32566649		1753.26	1	12408561		1753.26	1	12773187		1753.26	1	12822072
1755.1	1	637702		1755.1	1	21080425		1755.1	1	25572521		1755.1	1	35417426		1755.1	1	4127359		1302.69	1	3382510		1755.1	1	10989591		1751.35	1	32510952		1755.1	1	12393709		1755.1	1	12762105		1755.1	1	12804958
1756.94	1	637025		1756.94	1	21050944		1756.94	1	25569400		1756.94	1	35418928		1756.94	1	4125798		1304.64	1	3382837		1756.94	1	10968020		1753.2	1	32452419		1756.94	1	12371031		1756.94	1	12745330		1756.94	1	12779924
1758.77	1	635925		1758.77	1	21048215		1758.77	1	25565396		1758.77	1	35433141		1758.77	1	4126492		1306.59	1	3388188		1758.77	1	10947531		1755.04	1	32401061		1758.77	1	12352612		1758.77	1	12728834		1758.77	1	12759572
1760.61	1	636365		1760.61	1	21036859		1760.61	1	25569995		1760.61	1	35437759		1760.61	1	4127908		1308.54	1	3390312		1760.61	1	10931952		1756.89	1	32360326		1760.61	1	12342998		1760.61	1	12717510		1760.61	1	12746625
1762.45	1	635400		1762.45	1	21016159		1762.45	1	25556466		1762.45	1	35429741		1762.45	1	4127457		1310.48	1	3389513		1762.45	1	10912053		1758.73	1	32304264		1762.45	1	12322516		1762.45	1	12702924		1762.45	1	12724797
1764.28	1	634863		1764.28	1	21006595		1764.28	1	25552173		1764.28	1	35438578		1764.28	1	4127069		1312.43	1	3393752		1764.28	1	10895737		1760.58	1	32266689		1764.28	1	12306777		1764.28	1	12690017		1764.28	1	12708922
1766.12	1	635103		1766.12	1	21002563		1766.12	1	25558331		1766.12	1	35439798		1766.12	1	4127997		1314.37	1	3396113		1766.12	1	10881253		1762.42	1	32239357		1766.12	1	12297461		1766.12	1	12681427		1766.12	1	12702337
1767.95	1	634197		1767.95	1	20984446		1767.95	1	25553307		1767.95	1	35441268		1767.95	1	4126217		1316.32	1	3393055		1767.95	1	10864126		1764.27	1	32187913		1767.95	1	12282345		1767.95	1	12662765		1767.95	1	12683765
1769.79	1	636192		1769.79	1	20978847		1769.79	1	25560454		1769.79	1	35458667		1769.79	1	4128447		1318.26	1	3397465		1769.79	1	10850198		1766.11	1	32155163		1769.79	1	12267566		1769.79	1	12657768		1769.79	1	12668780
1771.62	1	634562		1771.62	1	20964528		1771.62	1	25545843		1771.62	1	35454112		1771.62	1	4127750		1320.21	1	3394325		1771.62	1	10831984		1767.95	1	32104646		1771.62	1	12256957		1771.62	1	12642445		1771.62	1	12650451
1773.45	1	634157		1773.45	1	20960818		1773.45	1	25546295		1773.45	1	35456056		1773.45	1	4127280		1322.15	1	3395687		1773.45	1	10820216		1769.79	1	32072014		1773.45	1	12243843		1773.45	1	12632676		1773.45	1	12640181
1775.29	1	633314		1775.29	1	20946582		1775.29	1	25540216		1775.29	1	35446608		1775.29	1	4126498		1324.09	1	3396709		1775.29	1	10802386		1771.64	1	32027085		1775.29	1	12232131		1775.29	1	12618714		1775.29	1	12625462
1777.12	1	633529		1777.12	1	20944281		1777.12	1	25544393		1777.12	1	35468066		1777.12	1	4126540		1326.04	1	3397522		1777.12	1	10792917		1773.48	1	31997538		1777.12	1	12220087		1777.12	1	12612249		1777.12	1	12615090
1778.95	1	632926		1778.95	1	20931410		1778.95	1	25539959		1778.95	1	35469519		1778.95	1	4128363		1327.98	1	3396504		1778.95	1	10780954		1775.32	1	31964980		1778.95	1	12210905		1778.95	1	12594667		1778.95	1	12604886
1780.78	1	633155		1780.78	1	20923553		1780.78	1	25545308		1780.78	1	35479476		1780.78	1	4127060		1329.92	1	3397287		1780.78	1	10768025		1777.16	1	31930018		1780.78	1	12200815		1780.78	1	12586853		1780.78	1	12592797
1782.62	1	632665		1782.62	1	20923864		1782.62	1	25548972		1782.62	1	35489061		1782.62	1	4129096		1331.86	1	3402112		1782.62	1	10758444		1779	1	31913325		1782.62	1	12195918		1782.62	1	12582871		1782.62	1	12585047
1784.45	1	630619		1784.45	1	20911306		1784.45	1	25542281		1784.45	1	35481791		1784.45	1	4128775		1333.8	1	3399940		1784.45	1	10746367		1780.84	1	31879751		1784.45	1	12185235		1784.45	1	12564851		1784.45	1	12576421
1786.28	1	632494		1786.28	1	20919842		1786.28	1	25553668		1786.28	1	35497647		1786.28	1	4128709		1335.74	1	3401313		1786.28	1	10738121		1782.68	1	31851389		1786.28	1	12176284		1786.28	1	12560270		1786.28	1	12563025
1788.11	1	631882		1788.11	1	20915267		1788.11	1	25561926		1788.11	1	35518381		1788.11	1	4128720		1337.68	1	3400646		1788.11	1	10730243		1784.52	1	31813332		1788.11	1	12170786		1788.11	1	12553727		1788.11	1	12559998
1789.94	1	632401		1789.94	1	20916396		1789.94	1	25559219		1789.94	1	35519013		1789.94	1	4129243		1339.62	1	3399022		1789.94	1	10719678		1786.36	1	31786089		1789.94	1	12165204		1789.94	1	12547013		1789.94	1	12549661
1791.77	1	631485		1791.77	1	20906440		1791.77	1	25558612		1791.77	1	35517761		1791.77	1	4128983		1341.56	1	3396040		1791.77	1	10710845		1788.19	1	31742339		1791.77	1	12152385		1791.77	1	12535667		1791.77	1	12537458
1793.6	1	632221		1793.6	1	20910213		1793.6	1	25570883		1793.6	1	35539577		1793.6	1	4129655		1343.5	1	3395396		1793.6	1	10703102		1790.03	1	31719026		1793.6	1	12144470		1793.6	1	12530432		1793.6	1	12534314
1795.42	1	629971		1795.42	1	20898086		1795.42	1	25562375		1795.42	1	35533125		1795.42	1	4129448		1345.44	1	3393688		1795.42	1	10693216		1791.87	1	31675825		1795.42	1	12138205		1795.42	1	12518360		1795.42	1	12520586
1797.25	1	631625		1797.25	1	20888092		1797.25	1	25551060		1797.25	1	35524899		1797.25	1	4128515		1347.37	1	3392623		1797.25	1	10681837		1793.7	1	31652787		1797.25	1	12125059		1797.25	1	12509767		1797.25	1	12508985
1799.08	1	631165		1799.08	1	20891965		1799.08	1	25562042		1799.08	1	35535874		1799.08	1	4127559		1349.31	1	3392109		1799.08	1	10678907		1795.54	1	31636385		1799.08	1	12122930		1799.08	1	12503019		1799.08	1	12508669
1800.91	1	631508		1800.91	1	20892550		1800.91	1	25565145		1800.91	1	35544381		1800.91	1	4128479		1351.25	1	3393888		1800.91	1	10672290		1797.38	1	31612822		1800.91	1	12116169		1800.91	1	12493223		1800.91	1	12498902
1802.73	1	631377		1802.73	1	20894944		1802.73	1	25576301		1802.73	1	35560991		1802.73	1	4129524		1353.18	1	3395088		1802.73	1	10662604		1799.21	1	31605703		1802.73	1	12117843		1802.73	1	12487560		1802.73	1	12502007
1804.56	1	631672		1804.56	1	20896063		1804.56	1	25578637		1804.56	1	35573012		1804.56	1	4130010		1355.12	1	3397519		1804.56	1	10658878		1801.05	1	31583396		1804.56	1	12110244		1804.56	1	12486383		1804.56	1	12492053
1806.39	1	631677		1806.39	1	20882540		1806.39	1	25575646		1806.39	1	35569270		1806.39	1	4128986		1357.06	1	3396276		1806.39	1	10648058		1802.88	1	31558581		1806.39	1	12103885		1806.39	1	12473155		1806.39	1	12489304
1808.21	1	631140		1808.21	1	20891542		1808.21	1	25584745		1808.21	1	35594274		1808.21	1	4128901		1358.99	1	3396212		1808.21	1	10645960		1804.71	1	31553774		1808.21	1	12099894		1808.21	1	12465696		1808.21	1	12482938
1810.04	1	631014		1810.04	1	20881625		1810.04	1	25581487		1810.04	1	35585768		1810.04	1	4128868		1360.92	1	3397163		1810.04	1	10637191		1806.55	1	31525360		1810.04	1	12089340		1810.04	1	12458251		1810.04	1	12475878
1811.86	1	630283		1811.86	1	20892707		1811.86	1	25599913		1811.86	1	35614701		1811.86	1	4132389		1362.86	1	3399536		1811.86	1	10637351		1808.38	1	31518457		1811.86	1	12096553		1811.86	1	12462045		1811.86	1	12480137
1813.69	1	630720		1813.69	1	20896936		1813.69	1	25609125		1813.69	1	35630620		1813.69	1	4130911		1364.79	1	3398968		1813.69	1	10632870		1810.21	1	31491858		1813.69	1	12087886		1813.69	1	12454353		1813.69	1	12474087
1815.51	1	630488		1815.51	1	20896776		1815.51	1	25607938		1815.51	1	35621443		1815.51	1	4130148		1366.72	1	3401522		1815.51	1	10628365		1812.05	1	31477414		1815.51	1	12086543		1815.51	1	12450800		1815.51	1	12472108
1817.34	1	630400		1817.34	1	20894473		1817.34	1	25618413		1817.34	1	35642461		1817.34	1	4130907		1368.66	1	3403752		1817.34	1	10621376		1813.88	1	31454539		1817.34	1	12084846		1817.34	1	12445114		1817.34	1	12466538
1819.16	1	630933		1819.16	1	20903265		1819.16	1	25622755		1819.16	1	35648585		1819.16	1	4131899		1370.59	1	3402555		1819.16	1	10621608		1815.71	1	31441968		1819.16	1	12082559		1819.16	1	12439106		1819.16	1	12465181
1820.98	1	630471		1820.98	1	20904996		1820.98	1	25636842		1820.98	1	35666937		1820.98	1	4131351		1372.52	1	3400815		1820.98	1	10618271		1817.54	1	31433036		1820.98	1	12081250		1820.98	1	12436218		1820.98	1	12466261
1822.8	1	630489		1822.8	1	20904043		1822.8	1	25639717		1822.8	1	35675187		1822.8	1	4132601		1374.45	1	3405242		1822.8	1	10617622		1819.37	1	31434240		1822.8	1	12076286		1822.8	1	12434280		1822.8	1	12460913
1824.62	1	630239		1824.62	1	20910964		1824.62	1	25654095		1824.62	1	35693279		1824.62	1	4129439		1376.38	1	3404122		1824.62	1	10607695		1821.2	1	31420097		1824.62	1	12074045		1824.62	1	12423022		1824.62	1	12460143
1826.45	1	631112		1826.45	1	20925640		1826.45	1	25675348		1826.45	1	35728199		1826.45	1	4131890		1378.31	1	3408478		1826.45	1	10614002		1823.03	1	31431551		1826.45	1	12079821		1826.45	1	12427575		1826.45	1	12462472
1828.27	1	630331		1828.27	1	20931568		1828.27	1	25684070		1828.27	1	35746882		1828.27	1	4134232		1380.24	1	3407840		1828.27	1	10611791		1824.86	1	31413251		1828.27	1	12075399		1828.27	1	12424508		1828.27	1	12463286
1830.09	1	630116		1830.09	1	20925544		1830.09	1	25678601		1830.09	1	35745782		1830.09	1	4133020		1382.17	1	3404733		1830.09	1	10600367		1826.69	1	31393114		1830.09	1	12071139		1830.09	1	12407668		1830.09	1	12453776
1831.91	1	630848		1831.91	1	20936571		1831.91	1	25688289		1831.91	1	35757908		1831.91	1	4132125		1384.1	1	3408835		1831.91	1	10607301		1828.52	1	31388465		1831.91	1	12072909		1831.91	1	12413296		1831.91	1	12458512
1833.73	1	630592		1833.73	1	20944715		1833.73	1	25710278		1833.73	1	35779939		1833.73	1	4135411		1386.03	1	3409998		1833.73	1	10605910		1830.35	1	31393555		1833.73	1	12076556		1833.73	1	12411568		1833.73	1	12459454
1835.55	1	630399		1835.55	1	20956086		1835.55	1	25716514		1835.55	1	35800852		1835.55	1	4135108		1387.96	1	3412391		1835.55	1	10600159		1832.18	1	31373342		1835.55	1	12076218		1835.55	1	12408558		1835.55	1	12459493
1837.37	1	630303		1837.37	1	20960236		1837.37	1	25736429		1837.37	1	35819875		1837.37	1	4135318		1389.88	1	3411261		1837.37	1	10604453		1834	1	31376914		1837.37	1	12077168		1837.37	1	12410833		1837.37	1	12461932
1839.18	1	630889		1839.18	1	20967012		1839.18	1	25743517		1839.18	1	35832029		1839.18	1	4136263		1391.81	1	3414869		1839.18	1	10603446		1835.83	1	31382642		1839.18	1	12078027		1839.18	1	12405404		1839.18	1	12463976
1841	1	630588		1841	1	20970574		1841	1	25755105		1841	1	35836611		1841	1	4135833		1393.74	1	3413350		1841	1	10600577		1837.66	1	31375410		1841	1	12074322		1841	1	12405329		1841	1	12460439
1842.82	1	631092		1842.82	1	20975787		1842.82	1	25760736		1842.82	1	35857381		1842.82	1	4136245		1395.66	1	3412357		1842.82	1	10599019		1839.48	1	31390341		1842.82	1	12076803		1842.82	1	12397701		1842.82	1	12461737
1844.64	1	631227		1844.64	1	20983319		1844.64	1	25774841		1844.64	1	35882382		1844.64	1	4138556		1397.59	1	3413047		1844.64	1	10596803		1841.31	1	31393846		1844.64	1	12078013		1844.64	1	12397324		1844.64	1	12462431
1846.46	1	630208		1846.46	1	20977388		1846.46	1	25770547		1846.46	1	35867616		1846.46	1	4136746		1399.52	1	3412563		1846.46	1	10594552		1843.13	1	31383132		1846.46	1	12073175		1846.46	1	12387439		1846.46	1	12461903
1848.27	1	630606		1848.27	1	21004094		1848.27	1	25801235		1848.27	1	35932130		1848.27	1	4138231		1401.44	1	3419231		1848.27	1	10603332		1844.96	1	31407843		1848.27	1	12082650		1848.27	1	12394306		1848.27	1	12469770
1850.09	1	631120		1850.09	1	21002405		1850.09	1	25801447		1850.09	1	35929998		1850.09	1	4136707		1403.36	1	3417635		1850.09	1	10598360		1846.79	1	31394630		1850.09	1	12074771		1850.09	1	12387594		1850.09	1	12463440
1851.9	1	631886		1851.9	1	21021706		1851.9	1	25819064		1851.9	1	35957151		1851.9	1	4139820		1405.29	1	3422498		1851.9	1	10602956		1848.61	1	31415930		1851.9	1	12086650		1851.9	1	12393210		1851.9	1	12475950
1853.72	1	631266		1853.72	1	21019350		1853.72	1	25831808		1853.72	1	35960847		1853.72	1	4137218		1407.21	1	3423669		1853.72	1	10600873		1850.43	1	31401906		1853.72	1	12083930		1853.72	1	12388120		1853.72	1	12470365
1855.53	1	631588		1855.53	1	21035659		1855.53	1	25863958		1855.53	1	36003517		1855.53	1	4139030		1409.13	1	3430055		1855.53	1	10605561		1852.26	1	31413256		1855.53	1	12093020		1855.53	1	12388460		1855.53	1	12481870
1857.35	1	631477		1857.35	1	21045244		1857.35	1	25861266		1857.35	1	36004308		1857.35	1	4136354		1411.06	1	3430370		1857.35	1	10604724		1854.08	1	31410753		1857.35	1	12089264		1857.35	1	12381436		1857.35	1	12479000
1859.16	1	632056		1859.16	1	21051341		1859.16	1	25881108		1859.16	1	36029279		1859.16	1	4139311		1412.98	1	3432435		1859.16	1	10605209		1855.9	1	31404378		1859.16	1	12093444		1859.16	1	12384071		1859.16	1	12477076
1860.98	1	631934		1860.98	1	21063297		1860.98	1	25893278		1860.98	1	36052053		1860.98	1	4138967		1414.9	1	3435317		1860.98	1	10608671		1857.72	1	31420525		1860.98	1	12095413		1860.98	1	12379373		1860.98	1	12485098
1862.79	1	632617		1862.79	1	21074799		1862.79	1	25906028		1862.79	1	36076208		1862.79	1	4142012		1416.82	1	3436538		1862.79	1	10612151		1859.54	1	31424070		1862.79	1	12099664		1862.79	1	12383008		1862.79	1	12487618
1864.6	1	631919		1864.6	1	21078750		1864.6	1	25921321		1864.6	1	36097047		1864.6	1	4140493		1418.74	1	3437148		1864.6	1	10612946		1861.37	1	31424333		1864.6	1	12099182		1864.6	1	12376978		1864.6	1	12486583
1866.41	1	632139		1866.41	1	21101474		1866.41	1	25938599		1866.41	1	36120321		1866.41	1	4144020		1420.66	1	3438485		1866.41	1	10618939		1863.19	1	31441835		1866.41	1	12108122		1866.41	1	12383813		1866.41	1	12500879
1868.23	1	633305		1868.23	1	21107984		1868.23	1	25962624		1868.23	1	36144882		1868.23	1	4137755		1422.58	1	3436709		1868.23	1	10612784		1865.01	1	31440604		1868.23	1	12103508		1868.23	1	12377023		1868.23	1	12495760
1870.04	1	632733		1870.04	1	21121858		1870.04	1	25969295		1870.04	1	36145556		1870.04	1	4142394		1424.5	1	3437075		1870.04	1	10619718		1866.83	1	31453694		1870.04	1	12113098		1870.04	1	12379769		1870.04	1	12507446
1871.85	1	633230		1871.85	1	21139486		1871.85	1	26002071		1871.85	1	36194992		1871.85	1	4144501		1426.42	1	3440682		1871.85	1	10626221		1868.64	1	31471118		1871.85	1	12121152		1871.85	1	12385479		1871.85	1	12516007
1873.66	1	632739		1873.66	1	21135684		1873.66	1	26004288		1873.66	1	36186688		1873.66	1	4142682		1428.34	1	3438561		1873.66	1	10622756		1870.46	1	31468174		1873.66	1	12116103		1873.66	1	12377194		1873.66	1	12510751
1875.47	1	632670		1875.47	1	21149379		1875.47	1	26011095		1875.47	1	36207443		1875.47	1	4144083		1430.26	1	3441226		1875.47	1	10627999		1872.28	1	31487030		1875.47	1	12124584		1875.47	1	12378430		1875.47	1	12522191
1877.28	1	632715		1877.28	1	21159750		1877.28	1	26032813		1877.28	1	36237385		1877.28	1	4143791		1432.17	1	3441729		1877.28	1	10632725		1874.1	1	31508920		1877.28	1	12128737		1877.28	1	12379546		1877.28	1	12523151
1879.09	1	633284		1879.09	1	21186006		1879.09	1	26057820		1879.09	1	36268030		1879.09	1	4145625		1434.09	1	3447486		1879.09	1	10633644		1875.92	1	31532389		1879.09	1	12132252		1879.09	1	12386442		1879.09	1	12531828
1880.9	1	633359		1880.9	1	21184047		1880.9	1	26057137		1880.9	1	36280671		1880.9	1	4142812		1436.01	1	3450205		1880.9	1	10634185		1877.74	1	31534173		1880.9	1	12134466		1880.9	1	12378568		1880.9	1	12530083
1882.71	1	633965		1882.71	1	21204199		1882.71	1	26084303		1882.71	1	36315512		1882.71	1	4146794		1437.92	1	3455350		1882.71	1	10642991		1879.55	1	31566465		1882.71	1	12139988		1882.71	1	12384638		1882.71	1	12541783
1884.52	1	633731		1884.52	1	21215786		1884.52	1	26097451		1884.52	1	36331586		1884.52	1	4146020		1439.84	1	3461834		1884.52	1	10642184		1881.37	1	31585484		1884.52	1	12147622		1884.52	1	12381425		1884.52	1	12541855
1886.32	1	633071		1886.32	1	21226454		1886.32	1	26115378		1886.32	1	36364125		1886.32	1	4146164		1441.75	1	3461974		1886.32	1	10648396		1883.19	1	31592593		1886.32	1	12149771		1886.32	1	12382355		1886.32	1	12550849
1888.13	1	632926		1888.13	1	21231904		1888.13	1	26117450		1888.13	1	36366295		1888.13	1	4145650		1443.67	1	3465536		1888.13	1	10649126		1885	1	31598505		1888.13	1	12152673		1888.13	1	12384662		1888.13	1	12549875
1889.94	1	633344		1889.94	1	21251320		1889.94	1	26148543		1889.94	1	36385419		1889.94	1	4146276		1445.58	1	3467305		1889.94	1	10656182		1886.82	1	31620473		1889.94	1	12158375		1889.94	1	12385731		1889.94	1	12556701
1891.74	1	632833		1891.74	1	21255291		1891.74	1	26160219		1891.74	1	36409021		1891.74	1	4145830		1447.5	1	3467453		1891.74	1	10659400		1888.63	1	31631409		1891.74	1	12166509		1891.74	1	12382825		1891.74	1	12563734
1893.55	1	634003		1893.55	1	21270206		1893.55	1	26178326		1893.55	1	36441490		1893.55	1	4146636		1449.41	1	3467119		1893.55	1	10660796		1890.45	1	31648781		1893.55	1	12168445		1893.55	1	12384228		1893.55	1	12569691
1895.36	1	634023		1895.36	1	21295583		1895.36	1	26203977		1895.36	1	36482019		1895.36	1	4149892		1451.32	1	3466920		1895.36	1	10670481		1892.26	1	31681000		1895.36	1	12178878		1895.36	1	12390764		1895.36	1	12579642
1897.16	1	633972		1897.16	1	21308083		1897.16	1	26216336		1897.16	1	36500936		1897.16	1	4148667		1453.24	1	3464674		1897.16	1	10677494		1894.07	1	31700662		1897.16	1	12185376		1897.16	1	12391712		1897.16	1	12586495
1898.97	1	633534		1898.97	1	21318509		1898.97	1	26229139		1898.97	1	36515263		1898.97	1	4146242		1455.15	1	3461742		1898.97	1	10675934		1895.89	1	31705235		1898.97	1	12182841		1898.97	1	12390136		1898.97	1	12585056
1900.77	1	634907		1900.77	1	21335595		1900.77	1	26260381		1900.77	1	36558783		1900.77	1	4148246		1457.06	1	3465237		1900.77	1	10682663		1897.7	1	31726388		1900.77	1	12193149		1900.77	1	12392117		1900.77	1	12599396
1902.58	1	635076		1902.58	1	21352116		1902.58	1	26284283		1902.58	1	36580284		1902.58	1	4149822		1458.97	1	3466958		1902.58	1	10690224		1899.51	1	31754386		1902.58	1	12199633		1902.58	1	12400527		1902.58	1	12604706
1904.38	1	634955		1904.38	1	21370155		1904.38	1	26306228		1904.38	1	36609826		1904.38	1	4150997		1460.88	1	3465792		1904.38	1	10697390		1901.32	1	31772396		1904.38	1	12212386		1904.38	1	12406263		1904.38	1	12615692
1906.18	1	635010		1906.18	1	21383754		1906.18	1	26323879		1906.18	1	36621644		1906.18	1	4151030		1462.79	1	3466964		1906.18	1	10700086		1903.13	1	31771924		1906.18	1	12214159		1906.18	1	12401442		1906.18	1	12618740
1907.99	1	635404		1907.99	1	21401365		1907.99	1	26336121		1907.99	1	36635920		1907.99	1	4153161		1464.7	1	3469060		1907.99	1	10713104		1904.95	1	31800066		1907.99	1	12226307		1907.99	1	12410957		1907.99	1	12631771
1909.79	1	635206		1909.79	1	21406348		1909.79	1	26340997		1909.79	1	36653917		1909.79	1	4151118		1466.61	1	3465238		1909.79	1	10710196		1906.76	1	31802482		1909.79	1	12226406		1909.79	1	12400775		1909.79	1	12635960
1911.59	1	635819		1911.59	1	21422402		1911.59	1	26368975		1911.59	1	36692837		1911.59	1	4152989		1468.52	1	3464337		1911.59	1	10717774		1908.57	1	31823844		1911.59	1	12234928		1911.59	1	12407386		1911.59	1	12642820
1913.39	1	636709		1913.39	1	21450302		1913.39	1	26398076		1913.39	1	36734553		1913.39	1	4154919		1470.43	1	3468029		1913.39	1	10729913		1910.38	1	31864046		1913.39	1	12246458		1913.39	1	12410084		1913.39	1	12656259
1915.19	1	635818		1915.19	1	21455680		1915.19	1	26400325		1915.19	1	36731483		1915.19	1	4153731		1472.34	1	3465761		1915.19	1	10730653		1912.19	1	31858321		1915.19	1	12249765		1915.19	1	12410318		1915.19	1	12657530
1916.99	1	635618		1916.99	1	21480344		1916.99	1	26425704		1916.99	1	36768673		1916.99	1	4155239		1474.24	1	3468660		1916.99	1	10738917		1914	1	31879583		1916.99	1	12257664		1916.99	1	12415994		1916.99	1	12668575
1918.8	1	635591		1918.8	1	21491214		1918.8	1	26452502		1918.8	1	36801429		1918.8	1	4154382		1476.15	1	3468767		1918.8	1	10742831		1915.81	1	31891013		1918.8	1	12263269		1918.8	1	12417901		1918.8	1	12674899
1920.6	1	636070		1920.6	1	21501926		1920.6	1	26459759		1920.6	1	36819611		1920.6	1	4156230		1478.06	1	3469380		1920.6	1	10748711		1917.61	1	31907151		1920.6	1	12270838		1920.6	1	12420744		1920.6	1	12688496
1922.4	1	636186		1922.4	1	21511169		1922.4	1	26469969		1922.4	1	36818560		1922.4	1	4152707		1479.96	1	3467886		1922.4	1	10756324		1919.42	1	31907841		1922.4	1	12273098		1922.4	1	12416615		1922.4	1	12688106
1924.19	1	635439		1924.19	1	21503629		1924.19	1	26450760		1924.19	1	36781955		1924.19	1	4151751		1481.87	1	3460318		1924.19	1	10752410		1921.23	1	31882806		1924.19	1	12269964		1924.19	1	12405813		1924.19	1	12688721
1925.99	1	634878		1925.99	1	21466121		1925.99	1	26405649		1925.99	1	36718607		1925.99	1	4148258		1483.78	1	3455669		1925.99	1	10745362		1923.04	1	31845232		1925.99	1	12259986		1925.99	1	12390794		1925.99	1	12672242
1927.79	1	637350		1927.79	1	21567370		1927.79	1	26537027		1927.79	1	36906666		1927.79	1	4155480		1485.68	1	3471386		1927.79	1	10778050		1924.84	1	31973316		1927.79	1	12303753		1927.79	1	12429678		1927.79	1	12720274
1929.59	1	637841		1929.59	1	21596344		1929.59	1	26570853		1929.59	1	36964719		1929.59	1	4157690		1487.59	1	3473736		1929.59	1	10791294		1926.65	1	31997705		1929.59	1	12317586		1929.59	1	12435563		1929.59	1	12736669
1931.39	1	637350		1931.39	1	21606909		1931.39	1	26582114		1931.39	1	36981071		1931.39	1	4156897		1489.49	1	3475248		1931.39	1	10792848		1928.45	1	32024847		1931.39	1	12319846		1931.39	1	12441104		1931.39	1	12738303
1933.18	1	636809		1933.18	1	21621083		1933.18	1	26591938		1933.18	1	36983130		1933.18	1	4156756		1491.39	1	3475136		1933.18	1	10801426		1930.26	1	32035121		1933.18	1	12327291		1933.18	1	12447805		1933.18	1	12747954
1934.98	1	637177		1934.98	1	21646491		1934.98	1	26631991		1934.98	1	37041265		1934.98	1	4157418		1493.3	1	3476675		1934.98	1	10814456		1932.06	1	32054726		1934.98	1	12341416		1934.98	1	12446638		1934.98	1	12765687
1936.78	1	636591		1936.78	1	21651582		1936.78	1	26632294		1936.78	1	37034044		1936.78	1	4155815		1495.2	1	3475345		1936.78	1	10812295		1933.87	1	32055254		1936.78	1	12340940		1936.78	1	12437710		1936.78	1	12758853
1938.57	1	638323		1938.57	1	21692339		1938.57	1	26688947		1938.57	1	37107106		1938.57	1	4160513		1497.1	1	3481184		1938.57	1	10830534		1935.67	1	32116779		1938.57	1	12362216		1938.57	1	12456981		1938.57	1	12784815
1940.37	1	637064		1940.37	1	21705653		1940.37	1	26696699		1940.37	1	37116032		1940.37	1	4158735		1499	1	3477947		1940.37	1	10833080		1937.48	1	32119520		1940.37	1	12366619		1940.37	1	12459029		1940.37	1	12789301
1942.16	1	638943		1942.16	1	21715442		1942.16	1	26710365		1942.16	1	37137917		1942.16	1	4160324		1500.9	1	3479741		1942.16	1	10843969		1939.28	1	32142135		1942.16	1	12373118		1942.16	1	12461745		1942.16	1	12803405
1943.96	1	638124		1943.96	1	21731288		1943.96	1	26728780		1943.96	1	37155616		1943.96	1	4160086		1502.81	1	3482267		1943.96	1	10853183		1941.08	1	32159949		1943.96	1	12384986		1943.96	1	12464579		1943.96	1	12816289
1945.75	1	637144		1945.75	1	21752659		1945.75	1	26760170		1945.75	1	37198424		1945.75	1	4160835		1504.71	1	3482785		1945.75	1	10864609		1942.88	1	32179135		1945.75	1	12396423		1945.75	1	12470091		1945.75	1	12823689
1947.55	1	638721		1947.55	1	21771365		1947.55	1	26776230		1947.55	1	37217923		1947.55	1	4160919		1506.61	1	3486849		1947.55	1	10870101		1944.69	1	32203439		1947.55	1	12401222		1947.55	1	12471608		1947.55	1	12835633
1949.34	1	638100		1949.34	1	21802244		1949.34	1	26806049		1949.34	1	37254305		1949.34	1	4163635		1508.51	1	3488137		1949.34	1	10887935		1946.49	1	32239675		1949.34	1	12418188		1949.34	1	12486643		1949.34	1	12854663
1951.13	1	638892		1951.13	1	21822915		1951.13	1	26832956		1951.13	1	37292374		1951.13	1	4162989		1510.4	1	3491732		1951.13	1	10893077		1948.29	1	32273440		1951.13	1	12427287		1951.13	1	12486322		1951.13	1	12861899
1952.93	1	638879		1952.93	1	21831580		1952.93	1	26842200		1952.93	1	37305246		1952.93	1	4160752		1512.3	1	3491934		1952.93	1	10902535		1950.09	1	32270401		1952.93	1	12438630		1952.93	1	12497681		1952.93	1	12871451
1954.72	1	638179		1954.72	1	21845393		1954.72	1	26855937		1954.72	1	37310291		1954.72	1	4159767		1514.2	1	3491278		1954.72	1	10905145		1951.89	1	32275989		1954.72	1	12439229		1954.72	1	12489672		1954.72	1	12873649
1956.51	1	640063		1956.51	1	21873880		1956.51	1	26893239		1956.51	1	37359941		1956.51	1	4160791		1516.1	1	3495302		1956.51	1	10919626		1953.69	1	32317010		1956.51	1	12460087		1956.51	1	12503156		1956.51	1	12896843
1958.3	1	638930		1958.3	1	21887070		1958.3	1	26908596		1958.3	1	37376240		1958.3	1	4160153		1518	1	3494606		1958.3	1	10927089		1955.49	1	32309039		1958.3	1	12463986		1958.3	1	12500472		1958.3	1	12899628
1960.1	1	639268		1960.1	1	21908425		1960.1	1	26933531		1960.1	1	37404284		1960.1	1	4161759		1519.89	1	3496285		1960.1	1	10937325		1957.29	1	32330296		1960.1	1	12475979		1960.1	1	12504339		1960.1	1	12918329
1961.89	1	639662		1961.89	1	21935940		1961.89	1	26959662		1961.89	1	37442045		1961.89	1	4163818		1521.79	1	3497352		1961.89	1	10952678		1959.09	1	32355716		1961.89	1	12492331		1961.89	1	12518795		1961.89	1	12930522
1963.68	1	640729		1963.68	1	21948119		1963.68	1	26971693		1963.68	1	37458196		1963.68	1	4163046		1523.69	1	3497328		1963.68	1	10957637		1960.89	1	32358019		1963.68	1	12498080		1963.68	1	12516180		1963.68	1	12939820
1965.47	1	639952		1965.47	1	21974479		1965.47	1	27006575		1965.47	1	37501342		1965.47	1	4163355		1525.58	1	3501083		1965.47	1	10968935		1962.68	1	32389891		1965.47	1	12507088		1965.47	1	12520520		1965.47	1	12953468
1967.26	1	639916		1967.26	1	22000495		1967.26	1	27035451		1967.26	1	37541903		1967.26	1	4165449		1527.48	1	3500769		1967.26	1	10985178		1964.48	1	32430847		1967.26	1	12524643		1967.26	1	12533151		1967.26	1	12967589
1969.05	1	641106		1969.05	1	22018598		1969.05	1	27051133		1969.05	1	37558478		1969.05	1	4166037		1529.37	1	3504826		1969.05	1	10996701		1966.28	1	32454996		1969.05	1	12537137		1969.05	1	12537567		1969.05	1	12983546
1970.83	1	642256		1970.83	1	22055161		1970.83	1	27103895		1970.83	1	37623959		1970.83	1	4166932		1531.27	1	3508664		1970.83	1	11012387		1968.08	1	32506011		1970.83	1	12554179		1970.83	1	12548671		1970.83	1	13003977
1972.62	1	641445		1972.62	1	22072125		1972.62	1	27117976		1972.62	1	37639756		1972.62	1	4168160		1533.16	1	3508523		1972.62	1	11025343		1969.87	1	32521103		1972.62	1	12562690		1972.62	1	12551199		1972.62	1	13015921
1974.41	1	640986		1974.41	1	22088753		1974.41	1	27135758		1974.41	1	37661741		1974.41	1	4167614		1535.05	1	3512844		1974.41	1	11034279		1971.67	1	32541533		1974.41	1	12575874		1974.41	1	12559974		1974.41	1	13027383
1976.2	1	642279		1976.2	1	22112635		1976.2	1	27153095		1976.2	1	37693466		1976.2	1	4167289		1536.95	1	3514460		1976.2	1	11041842		1973.46	1	32561036		1976.2	1	12589318		1976.2	1	12562901		1976.2	1	13035321
1977.98	1	641625		1977.98	1	22125685		1977.98	1	27174109		1977.98	1	37695141		1977.98	1	4168507		1538.84	1	3513610		1977.98	1	11051392		1975.26	1	32574777		1977.98	1	12591625		1977.98	1	12565129		1977.98	1	13045085
1979.77	1	641930		1979.77	1	22164876		1979.77	1	27210136		1979.77	1	37759449		1979.77	1	4167032		1540.73	1	3521808		1979.77	1	11067359		1977.05	1	32607922		1979.77	1	12610510		1979.77	1	12575872		1979.77	1	13066896
1981.56	1	641807		1981.56	1	22178349		1981.56	1	27227241		1981.56	1	37778633		1981.56	1	4168275		1542.62	1	3522582		1981.56	1	11078265		1978.85	1	32627710		1981.56	1	12623799		1981.56	1	12585638		1981.56	1	13076538
1983.34	1	641859		1983.34	1	22206947		1983.34	1	27256235		1983.34	1	37817267		1983.34	1	4169115		1544.51	1	3523845		1983.34	1	11090396		1980.64	1	32664508		1983.34	1	12636365		1983.34	1	12591840		1983.34	1	13092761
1985.13	1	642054		1985.13	1	22221679		1985.13	1	27276606		1985.13	1	37847041		1985.13	1	4170490		1546.4	1	3526823		1985.13	1	11100975		1982.43	1	32687533		1985.13	1	12642606		1985.13	1	12593346		1985.13	1	13106471
1986.91	1	642937		1986.91	1	22246564		1986.91	1	27302036		1986.91	1	37865556		1986.91	1	4167721		1548.29	1	3529628		1986.91	1	11109206		1984.23	1	32703227		1986.91	1	12655322		1986.91	1	12596584		1986.91	1	13111323
1988.7	1	643115		1988.7	1	22267960		1988.7	1	27329676		1988.7	1	37907341		1988.7	1	4170604		1550.18	1	3533303		1988.7	1	11124092		1986.02	1	32736684		1988.7	1	12671925		1988.7	1	12608271		1988.7	1	13135133
1990.48	1	643662		1990.48	1	22301220		1990.48	1	27358496		1990.48	1	37939658		1990.48	1	4168870		1552.07	1	3539310		1990.48	1	11138574		1987.81	1	32773692		1990.48	1	12687814		1990.48	1	12617290		1990.48	1	13153569
1992.27	1	643358		1992.27	1	22326389		1992.27	1	27389987		1992.27	1	37970907		1992.27	1	4171461		1553.96	1	3540417		1992.27	1	11152955		1989.6	1	32802728		1992.27	1	12704208		1992.27	1	12622699		1992.27	1	13164990
1994.05	1	643788		1994.05	1	22339902		1994.05	1	27411424		1994.05	1	37995935		1994.05	1	4171036		1555.85	1	3544067		1994.05	1	11164439		1991.39	1	32825559		1994.05	1	12712949		1994.05	1	12629608		1994.05	1	13178866
1995.83	1	644432		1995.83	1	22369273		1995.83	1	27435666		1995.83	1	38036034		1995.83	1	4174554		1557.74	1	3547695		1995.83	1	11178895		1993.18	1	32856616		1995.83	1	12730563		1995.83	1	12638736		1995.83	1	13197824
1997.62	1	644386		1997.62	1	22396952		1997.62	1	27467963		1997.62	1	38081157		1997.62	1	4172475		1559.63	1	3552200		1997.62	1	11189887		1994.98	1	32893919		1997.62	1	12742094		1997.62	1	12646690		1997.62	1	13210533
1999.4	1	644287		1999.4	1	22413336		1999.4	1	27486632		1999.4	1	38096998		1999.4	1	4171258		1561.51	1	3554541		1999.4	1	11200505		1996.77	1	32926364		1999.4	1	12753999		1999.4	1	12648496		1999.4	1	13223820
2001.18	1	646605		2001.18	1	22459861		2001.18	1	27534823		2001.18	1	38164202		2001.18	1	4174781		1563.4	1	3565554		2001.18	1	11219462		1998.56	1	32979188		2001.18	1	12772111		2001.18	1	12664232		2001.18	1	13247227
2002.96	1	646008		2002.96	1	22481730		2002.96	1	27552323		2002.96	1	38184217		2002.96	1	4173471		1565.29	1	3567450		2002.96	1	11231964		2000.35	1	33004283		2002.96	1	12782605		2002.96	1	12667773		2002.96	1	13258719
2004.74	1	645711		2004.74	1	22504338		2004.74	1	27582345		2004.74	1	38207789		2004.74	1	4175272		1567.17	1	3569436		2004.74	1	11243914		2002.13	1	33042866		2004.74	1	12796650		2004.74	1	12674135		2004.74	1	13274167
2006.52	1	645704		2006.52	1	22523002		2006.52	1	27605199		2006.52	1	38250389		2006.52	1	4176237		1569.06	1	3575208		2006.52	1	11258750		2003.92	1	33076970		2006.52	1	12808734		2006.52	1	12684566		2006.52	1	13284358
2008.3	1	647254		2008.3	1	22547610		2008.3	1	27633808		2008.3	1	38278406		2008.3	1	4175283		1570.94	1	3582586		2008.3	1	11271446		2005.71	1	33110452		2008.3	1	12827739		2008.3	1	12691753		2008.3	1	13304098
2010.08	1	646019		2010.08	1	22570735		2010.08	1	27653293		2010.08	1	38298504		2010.08	1	4175844		1572.83	1	3584406		2010.08	1	11280888		2007.5	1	33138801		2010.08	1	12839795		2010.08	1	12696761		2010.08	1	13317942
2011.86	1	646805		2011.86	1	22585964		2011.86	1	27668696		2011.86	1	38312596		2011.86	1	4172720		1574.71	1	3587416		2011.86	1	11282689		2009.29	1	33164388		2011.86	1	12844360		2011.86	1	12697287		2011.86	1	13323268
2013.64	1	646793		2013.64	1	22618412		2013.64	1	27690694		2013.64	1	38358708		2013.64	1	4178304		1576.6	1	3593590		2013.64	1	11311573		2011.07	1	33218580		2013.64	1	12869270		2013.64	1	12710153		2013.64	1	13344123
2015.42	1	646637		2015.42	1	22632894		2015.42	1	27715659		2015.42	1	38378563		2015.42	1	4175489		1578.48	1	3599236		2015.42	1	11316007		2012.86	1	33247456		2015.42	1	12872621		2015.42	1	12711292		2015.42	1	13356577
2017.2	1	646476		2017.2	1	22664775		2017.2	1	27751902		2017.2	1	38434270		2017.2	1	4177442		1580.36	1	3606250		2017.2	1	11330096		2014.64	1	33287697		2017.2	1	12888506		2017.2	1	12722175		2017.2	1	13373167
2018.98	1	648674		2018.98	1	22690539		2018.98	1	27780271		2018.98	1	38453726		2018.98	1	4179561		1582.24	1	3612442		2018.98	1	11346798		2016.43	1	33328846		2018.98	1	12905346		2018.98	1	12733400		2018.98	1	13394375
2020.75	1	648259		2020.75	1	22714749		2020.75	1	27808366		2020.75	1	38489143		2020.75	1	4178234		1584.12	1	3619971		2020.75	1	11362075		2018.21	1	33371132		2020.75	1	12919145		2020.75	1	12741701		2020.75	1	13410771
2022.53	1	648219		2022.53	1	22736841		2022.53	1	27835215		2022.53	1	38519801		2022.53	1	4178703		1586.01	1	3625383		2022.53	1	11372102		2020	1	33403919		2022.53	1	12932910		2022.53	1	12745728		2022.53	1	13428592
2024.31	1	647777		2024.31	1	22762888		2024.31	1	27860482		2024.31	1	38557506		2024.31	1	4176914		1587.89	1	3632051		2024.31	1	11387172		2021.79	1	33431456		2024.31	1	12948067		2024.31	1	12755044		2024.31	1	13436304
2026.08	1	649725		2026.08	1	22798345		2026.08	1	27895197		2026.08	1	38595464		2026.08	1	4180982		1589.77	1	3640587		2026.08	1	11403781		2023.57	1	33475796		2026.08	1	12968060		2026.08	1	12763256		2026.08	1	13459100
2027.86	1	648241		2027.86	1	22821129		2027.86	1	27924097		2027.86	1	38615677		2027.86	1	4180912		1591.65	1	3648016		2027.86	1	11414054		2025.35	1	33509943		2027.86	1	12980648		2027.86	1	12777606		2027.86	1	13473353
2029.63	1	649805		2029.63	1	22854027		2029.63	1	27960712		2029.63	1	38680315		2029.63	1	4183496		1593.53	1	3656128		2029.63	1	11427597		2027.13	1	33553725		2029.63	1	12995961		2029.63	1	12784285		2029.63	1	13491439
2031.41	1	650749		2031.41	1	22874081		2031.41	1	27982679		2031.41	1	38701921		2031.41	1	4182300		1595.41	1	3663631		2031.41	1	11445136		2028.92	1	33579478		2031.41	1	13014252		2031.41	1	12789204		2031.41	1	13503018
2033.18	1	650347		2033.18	1	22902207		2033.18	1	28006266		2033.18	1	38725610		2033.18	1	4181449		1597.29	1	3671440		2033.18	1	11453657		2030.7	1	33612971		2033.18	1	13018974		2033.18	1	12797286		2033.18	1	13515525
2034.96	1	652116		2034.96	1	22924016		2034.96	1	28040278		2034.96	1	38775446		2034.96	1	4183211		1599.16	1	3682021		2034.96	1	11474053		2032.48	1	33651036		2034.96	1	13040566		2034.96	1	12807040		2034.96	1	13537139
2036.73	1	650524		2036.73	1	22943578		2036.73	1	28059546		2036.73	1	38796637		2036.73	1	4183634		1601.04	1	3688180		2036.73	1	11484694		2034.26	1	33681349		2036.73	1	13049436		2036.73	1	12813666		2036.73	1	13550076
2038.51	1	652108		2038.51	1	22976551		2038.51	1	28090709		2038.51	1	38841548		2038.51	1	4185406		1602.92	1	3699149		2038.51	1	11498625		2036.05	1	33720933		2038.51	1	13070375		2038.51	1	12824466		2038.51	1	13569702
2040.28	1	652060		2040.28	1	23005253		2040.28	1	28124828		2040.28	1	38873093		2040.28	1	4183716		1604.8	1	3708603		2040.28	1	11511654		2037.83	1	33755793		2040.28	1	13076257		2040.28	1	12829890		2040.28	1	13582675
2042.05	1	652771		2042.05	1	23027578		2042.05	1	28140477		2042.05	1	38904286		2042.05	1	4185309		1606.67	1	3718618		2042.05	1	11522874		2039.61	1	33785047		2042.05	1	13087728		2042.05	1	12834792		2042.05	1	13595519
2043.82	1	652543		2043.82	1	23054924		2043.82	1	28171185		2043.82	1	38937029		2043.82	1	4185572		1608.55	1	3724518		2043.82	1	11536676		2041.39	1	33818704		2043.82	1	13107201		2043.82	1	12842129		2043.82	1	13609857
2045.6	1	652644		2045.6	1	23075889		2045.6	1	28194699		2045.6	1	38968012		2045.6	1	4185909		1610.42	1	3735539		2045.6	1	11547429		2043.17	1	33847028		2045.6	1	13118718		2045.6	1	12851289		2045.6	1	13627409
2047.37	1	653854		2047.37	1	23097246		2047.37	1	28224567		2047.37	1	38997427		2047.37	1	4188507		1612.3	1	3744393		2047.37	1	11561250		2044.94	1	33883054		2047.37	1	13131802		2047.37	1	12856727		2047.37	1	13641161
2049.14	1	653601		2049.14	1	23126674		2049.14	1	28250637		2049.14	1	39037081		2049.14	1	4189280		1614.17	1	3755269		2049.14	1	11578792		2046.72	1	33933550		2049.14	1	13144352		2049.14	1	12866924		2049.14	1	13661491
2050.91	1	654272		2050.91	1	23147854		2050.91	1	28272702		2050.91	1	39065674		2050.91	1	4188574		1616.05	1	3763065		2050.91	1	11589718		2048.5	1	33953261		2050.91	1	13158610		2050.91	1	12873615		2050.91	1	13670847
2052.68	1	654427		2052.68	1	23156744		2052.68	1	28274449		2052.68	1	39061975		2052.68	1	4187823		1617.92	1	3767780		2052.68	1	11594700		2050.28	1	33963650		2052.68	1	13167683		2052.68	1	12871634		2052.68	1	13680341
2054.45	1	653527		2054.45	1	23160849		2054.45	1	28294299		2054.45	1	39081371		2054.45	1	4186803		1619.8	1	3775383		2054.45	1	11608640		2052.06	1	33976505		2054.45	1	13173011		2054.45	1	12872097		2054.45	1	13689542
2056.22	1	656250		2056.22	1	23211830		2056.22	1	28348234		2056.22	1	39157472		2056.22	1	4190699		1621.67	1	3786626		2056.22	1	11628530		2053.84	1	34038772		2056.22	1	13193200		2056.22	1	12894590		2056.22	1	13713105
2057.99	1	656291		2057.99	1	23244470		2057.99	1	28381457		2057.99	1	39200030		2057.99	1	4191565		1623.54	1	3796223		2057.99	1	11642410		2055.61	1	34082169		2057.99	1	13211117		2057.99	1	12906977		2057.99	1	13731160
2059.76	1	656893		2059.76	1	23265345		2059.76	1	28402132		2059.76	1	39222837		2059.76	1	4191800		1625.42	1	3803388		2059.76	1	11654615		2057.39	1	34109124		2059.76	1	13225686		2059.76	1	12910826		2059.76	1	13745311
2061.53	1	659041		2061.53	1	23297208		2061.53	1	28447322		2061.53	1	39276188		2061.53	1	4194067		1627.29	1	3809091		2061.53	1	11669160		2059.16	1	34150161		2061.53	1	13241275		2061.53	1	12921742		2061.53	1	13764151
2063.29	1	659456		2063.29	1	23315089		2063.29	1	28471061		2063.29	1	39303161		2063.29	1	4194928		1629.16	1	3816931		2063.29	1	11678856		2060.94	1	34178179		2063.29	1	13255162		2063.29	1	12930180		2063.29	1	13778345
2065.06	1	659797		2065.06	1	23333696		2065.06	1	28477236		2065.06	1	39312512		2065.06	1	4195337		1631.03	1	3819067		2065.06	1	11684889		2062.72	1	34184682		2065.06	1	13260186		2065.06	1	12925549		2065.06	1	13783360
2066.83	1	658860		2066.83	1	23327246		2066.83	1	28471684		2066.83	1	39299687		2066.83	1	4193065		1632.9	1	3811980		2066.83	1	11687318		2064.49	1	34136924		2066.83	1	13260798		2066.83	1	12921693		2066.83	1	13784874
2068.59	1	660028		2068.59	1	23382119		2068.59	1	28532262		2068.59	1	39388397		2068.59	1	4197134		1634.77	1	3824251		2068.59	1	11710260		2066.26	1	34246698		2068.59	1	13287425		2068.59	1	12942594		2068.59	1	13814058
2070.36	1	660721		2070.36	1	23415927		2070.36	1	28574091		2070.36	1	39445446		2070.36	1	4201553		1636.64	1	3828710		2070.36	1	11726270		2068.04	1	34297079		2070.36	1	13300814		2070.36	1	12952902		2070.36	1	13827170
2072.13	1	660190		2072.13	1	23442693		2072.13	1	28604697		2072.13	1	39476753		2072.13	1	4203461		1638.51	1	3830712		2072.13	1	11737487		2069.81	1	34320594		2072.13	1	13312990		2072.13	1	12956565		2072.13	1	13841020
2073.89	1	662031		2073.89	1	23457339		2073.89	1	28626838		2073.89	1	39517164		2073.89	1	4202146		1640.38	1	3830659		2073.89	1	11747168		2071.58	1	34342683		2073.89	1	13324482		2073.89	1	12967125		2073.89	1	13857659
2075.66	1	661681		2075.66	1	23489107		2075.66	1	28662394		2075.66	1	39539972		2075.66	1	4202899		1642.25	1	3831807		2075.66	1	11758153		2073.36	1	34379252		2075.66	1	13337479		2075.66	1	12974978		2075.66	1	13868381
2077.42	1	663192		2077.42	1	23516397		2077.42	1	28696862		2077.42	1	39595500		2077.42	1	4202472		1644.11	1	3833090		2077.42	1	11770574		2075.13	1	34421253		2077.42	1	13355650		2077.42	1	12983008		2077.42	1	13884782
2079.19	1	662771		2079.19	1	23538238		2079.19	1	28726927		2079.19	1	39614979		2079.19	1	4201219		1645.98	1	3833265		2079.19	1	11778127		2076.9	1	34443451		2079.19	1	13363403		2079.19	1	12986812		2079.19	1	13893102
2080.95	1	665810		2080.95	1	23546446		2080.95	1	28725068		2080.95	1	39634232		2080.95	1	4201852		1647.85	1	3824812		2080.95	1	11784296		2078.67	1	34453855		2080.95	1	13368808		2080.95	1	12990601		2080.95	1	13897258
2082.71	1	667788		2082.71	1	23569997		2082.71	1	28762585		2082.71	1	39675721		2082.71	1	4203566		1649.71	1	3820098		2082.71	1	11794707		2080.44	1	34493607		2082.71	1	13382048		2082.71	1	12995767		2082.71	1	13914190
2084.48	1	667737		2084.48	1	23580531		2084.48	1	28767878		2084.48	1	39678357		2084.48	1	4203715		1651.58	1	3816376		2084.48	1	11804580		2082.21	1	34505788		2084.48	1	13387934		2084.48	1	12996672		2084.48	1	13919136
2086.24	1	671992		2086.24	1	23612367		2086.24	1	28806535		2086.24	1	39729121		2086.24	1	4207531		1653.45	1	3812923		2086.24	1	11815907		2083.99	1	34545485		2086.24	1	13398676		2086.24	1	13007223		2086.24	1	13937903
2088	1	674590		2088	1	23637256		2088	1	28833144		2088	1	39757948		2088	1	4208920		1655.31	1	3807568		2088	1	11822915		2085.75	1	34570045		2088	1	13413578		2088	1	13010600		2088	1	13943241
2089.76	1	677098		2089.76	1	23651585		2089.76	1	28847988		2089.76	1	39782159		2089.76	1	4210185		1657.18	1	3799279		2089.76	1	11830119		2087.52	1	34564521		2089.76	1	13411381		2089.76	1	13013368		2089.76	1	13950552
2091.53	1	682774		2091.53	1	23671502		2091.53	1	28864923		2091.53	1	39801658		2091.53	1	4215701		1659.04	1	3791648		2091.53	1	11843410		2089.29	1	34595877		2091.53	1	13429037		2091.53	1	13022917		2091.53	1	13963134
2093.29	1	688378		2093.29	1	23688935		2093.29	1	28900000		2093.29	1	39845933		2093.29	1	4218209		1660.91	1	3785365		2093.29	1	11849106		2091.06	1	34623861		2093.29	1	13433244		2093.29	1	13029604		2093.29	1	13976738
2095.05	1	694826		2095.05	1	23710838		2095.05	1	28927934		2095.05	1	39878737		2095.05	1	4224306		1662.77	1	3777190		2095.05	1	11861587		2092.83	1	34639619		2095.05	1	13448165		2095.05	1	13035667		2095.05	1	13992096
2096.81	1	701805		2096.81	1	23726740		2096.81	1	28948194		2096.81	1	39903127		2096.81	1	4223480		1664.63	1	3769082		2096.81	1	11863091		2094.6	1	34655264		2096.81	1	13451959		2096.81	1	13037189		2096.81	1	13998303
2098.57	1	710582		2098.57	1	23752343		2098.57	1	28977566		2098.57	1	39933660		2098.57	1	4229336		1666.49	1	3761251		2098.57	1	11870920		2096.36	1	34686947		2098.57	1	13462597		2098.57	1	13051384		2098.57	1	14012752
2100.33	1	723625		2100.33	1	23772735		2100.33	1	29006043		2100.33	1	39971116		2100.33	1	4237635		1668.36	1	3752524		2100.33	1	11883801		2098.13	1	34706361		2100.33	1	13474985		2100.33	1	13054916		2100.33	1	14030012
2102.09	1	740712		2102.09	1	23799715		2102.09	1	29039768		2102.09	1	40006288		2102.09	1	4249923		1670.22	1	3744561		2102.09	1	11896850		2099.9	1	34730652		2102.09	1	13490531		2102.09	1	13067565		2102.09	1	14052790
2103.84	1	766773		2103.84	1	23821883		2103.84	1	29074718		2103.84	1	40038693		2103.84	1	4262779		1672.08	1	3730036		2103.84	1	11902080		2101.66	1	34740567		2103.84	1	13491833		2103.84	1	13076391		2103.84	1	14067512
2105.6	1	801090		2105.6	1	23858589		2105.6	1	29127068		2105.6	1	40084448		2105.6	1	4291769		1673.94	1	3723893		2105.6	1	11921149		2103.43	1	34765682		2105.6	1	13516717		2105.6	1	13096573		2105.6	1	14094325
2107.36	1	842772		2107.36	1	23891840		2107.36	1	29178078		2107.36	1	40134248		2107.36	1	4325961		1675.8	1	3716783		2107.36	1	11940248		2105.2	1	34785223		2107.36	1	13523497		2107.36	1	13108268		2107.36	1	14117455
2109.12	1	878922		2109.12	1	23925567		2109.12	1	29226843		2109.12	1	40181344		2109.12	1	4378408		1677.66	1	3705892		2109.12	1	11967344		2106.96	1	34818362		2109.12	1	13541575		2109.12	1	13117347		2109.12	1	14142767
2110.88	1	902260		2110.88	1	23965451		2110.88	1	29262162		2110.88	1	40223950		2110.88	1	4456851		1679.52	1	3695820		2110.88	1	11996622		2108.73	1	34845210		2110.88	1	13552073		2110.88	1	13129645		2110.88	1	14156200
2112.63	1	900404		2112.63	1	24011813		2112.63	1	29307881		2112.63	1	40247928		2112.63	1	4560709		1681.38	1	3687734		2112.63	1	12034643		2110.49	1	34880059		2112.63	1	13563453		2112.63	1	13129990		2112.63	1	14166162
2114.39	1	870680		2114.39	1	24038174		2114.39	1	29313834		2114.39	1	40247989		2114.39	1	4674753		1683.24	1	3676224		2114.39	1	12063436		2112.26	1	34893476		2114.39	1	13557561		2114.39	1	13114440		2114.39	1	14154679
2116.14	1	828543		2116.14	1	24072188		2116.14	1	29329515		2116.14	1	40259287		2116.14	1	4783045		1685.1	1	3667166		2116.14	1	12091500		2114.02	1	34939097		2116.14	1	13562468		2116.14	1	13113991		2116.14	1	14144789
2117.9	1	783114		2117.9	1	24076538		2117.9	1	29317066		2117.9	1	40252407		2117.9	1	4837545		1686.96	1	3660018		2117.9	1	12104941		2115.78	1	34975889		2117.9	1	13559936		2117.9	1	13098258		2117.9	1	14126076
2119.66	1	746081		2119.66	1	24049079		2119.66	1	29305952		2119.66	1	40258657		2119.66	1	4817968		1688.81	1	3650325		2119.66	1	12101704		2117.54	1	35015069		2119.66	1	13556877		2119.66	1	13090143		2119.66	1	14113446
2121.41	1	719579		2121.41	1	24015048		2121.41	1	29281140		2121.41	1	40254476		2121.41	1	4727071		1690.67	1	3638386		2121.41	1	12079638		2119.31	1	35017599		2121.41	1	13546627		2121.41	1	13073247		2121.41	1	14098913
2123.17	1	701011		2123.17	1	23986736		2123.17	1	29267188		2123.17	1	40254065		2123.17	1	4599650		1692.53	1	3627846		2123.17	1	12057033		2121.07	1	35047398		2123.17	1	13548187		2123.17	1	13073454		2123.17	1	14097680
2124.92	1	691014		2124.92	1	23967805		2124.92	1	29255126		2124.92	1	40278728		2124.92	1	4477144		1694.38	1	3617728		2124.92	1	12025517		2122.83	1	35025289		2124.92	1	13546332		2124.92	1	13065284		2124.92	1	14089267
2126.67	1	683566		2126.67	1	23974974		2126.67	1	29270465		2126.67	1	40297686		2126.67	1	4383186		1696.24	1	3608276		2126.67	1	12000392		2124.59	1	35019965		2126.67	1	13546573		2126.67	1	13066712		2126.67	1	14092197
2128.43	1	677863		2128.43	1	23979885		2128.43	1	29274146		2128.43	1	40311434		2128.43	1	4318771		1698.1	1	3598909		2128.43	1	11980550		2126.35	1	35000135		2128.43	1	13548569		2128.43	1	13064304		2128.43	1	14090509
2130.18	1	675307		2130.18	1	23985802		2130.18	1	29280253		2130.18	1	40330213		2130.18	1	4277537		1699.95	1	3589628		2130.18	1	11966070		2128.11	1	34983503		2130.18	1	13547347		2130.18	1	13061594		2130.18	1	14095982
2131.93	1	673360		2131.93	1	23988677		2131.93	1	29282729		2131.93	1	40336528		2131.93	1	4253200		1701.81	1	3579961		2131.93	1	11950073		2129.87	1	34963383		2131.93	1	13549586		2131.93	1	13056996		2131.93	1	14088277
2133.68	1	671456		2133.68	1	23999426		2133.68	1	29295832		2133.68	1	40350544		2133.68	1	4239520		1703.66	1	3569866		2133.68	1	11953092		2131.63	1	34960058		2133.68	1	13549178		2133.68	1	13058666		2133.68	1	14092815
2135.44	1	669775		2135.44	1	24008538		2135.44	1	29300535		2135.44	1	40377012		2135.44	1	4230324		1705.51	1	3563148		2135.44	1	11949556		2133.39	1	34970612		2135.44	1	13549431		2135.44	1	13058413		2135.44	1	14092453
2137.19	1	669745		2137.19	1	24020157		2137.19	1	29323489		2137.19	1	40400617		2137.19	1	4223990		1707.37	1	3552233		2137.19	1	11947933		2135.15	1	34966848		2137.19	1	13555064		2137.19	1	13056434		2137.19	1	14096169
2138.94	1	669405		2138.94	1	24009244		2138.94	1	29332737		2138.94	1	40402620		2138.94	1	4218038		1709.22	1	3542594		2138.94	1	11944758		2136.91	1	34960763		2138.94	1	13547075		2138.94	1	13050224		2138.94	1	14092850
2140.69	1	669530		2140.69	1	24021834		2140.69	1	29346015		2140.69	1	40432483		2140.69	1	4218467		1711.07	1	3536086		2140.69	1	11947145		2138.66	1	34973305		2140.69	1	13558346		2140.69	1	13054455		2140.69	1	14099981
2142.44	1	668342		2142.44	1	24025056		2142.44	1	29355240		2142.44	1	40442959		2142.44	1	4214437		1712.92	1	3523830		2142.44	1	11943151		2140.42	1	34956586		2142.44	1	13552514		2142.44	1	13044828		2142.44	1	14092911
2144.19	1	667241		2144.19	1	24019788		2144.19	1	29350223		2144.19	1	40439463		2144.19	1	4213069		1714.78	1	3515770		2144.19	1	11935538		2142.18	1	34947193		2144.19	1	13542954		2144.19	1	13038152		2144.19	1	14086456
2145.94	1	668238		2145.94	1	24045993		2145.94	1	29385156		2145.94	1	40489452		2145.94	1	4213727		1716.63	1	3511269		2145.94	1	11945200		2143.94	1	34980066		2145.94	1	13561358		2145.94	1	13046396		2145.94	1	14095150
2147.69	1	667814		2147.69	1	24051434		2147.69	1	29397964		2147.69	1	40507508		2147.69	1	4212342		1718.48	1	3505148		2147.69	1	11945586		2145.69	1	34976050		2147.69	1	13559015		2147.69	1	13044336		2147.69	1	14100740
2149.43	1	667534		2149.43	1	24059517		2149.43	1	29404513		2149.43	1	40515931		2149.43	1	4210692		1720.33	1	3498658		2149.43	1	11941182		2147.45	1	34979032		2149.43	1	13551653		2149.43	1	13039858		2149.43	1	14093309
2151.18	1	667391		2151.18	1	24084535		2151.18	1	29437789		2151.18	1	40568761		2151.18	1	4211654		1722.18	1	3495189		2151.18	1	11944120		2149.2	1	35000304		2151.18	1	13560837		2151.18	1	13044685		2151.18	1	14098441
2152.93	1	666783		2152.93	1	24079348		2152.93	1	29439479		2152.93	1	40570901		2152.93	1	4211347		1724.03	1	3485107		2152.93	1	11939391		2150.96	1	34989323		2152.93	1	13558866		2152.93	1	13039268		2152.93	1	14095401
2154.68	1	666059		2154.68	1	24076408		2154.68	1	29439952		2154.68	1	40561046		2154.68	1	4210895		1725.88	1	3478365		2154.68	1	11934317		2152.71	1	34980489		2154.68	1	13550396		2154.68	1	13033588		2154.68	1	14093166
2156.43	1	667318		2156.43	1	24093087		2156.43	1	29464321		2156.43	1	40602900		2156.43	1	4209702		1727.72	1	3474189		2156.43	1	11931884		2154.47	1	34981665		2156.43	1	13552958		2156.43	1	13028034		2156.43	1	14093773
2158.17	1	666294		2158.17	1	24096902		2158.17	1	29482774		2158.17	1	40617326		2158.17	1	4211099		1729.57	1	3465556		2158.17	1	11931607		2156.22	1	34974128		2158.17	1	13553111		2158.17	1	13032145		2158.17	1	14091817
2159.92	1	667103		2159.92	1	24112201		2159.92	1	29517413		2159.92	1	40659828		2159.92	1	4211046		1731.42	1	3464871		2159.92	1	11932671		2157.98	1	34995581		2159.92	1	13556668		2159.92	1	13033912		2159.92	1	14098552
2161.66	1	666840		2161.66	1	24105941		2161.66	1	29510951		2161.66	1	40673426		2161.66	1	4213242		1733.27	1	3458017		2161.66	1	11929892		2159.73	1	34983695		2161.66	1	13554693		2161.66	1	13028170		2161.66	1	14088874
2163.41	1	666757		2163.41	1	24109240		2163.41	1	29522956		2163.41	1	40690178		2163.41	1	4211394		1735.11	1	3451855		2163.41	1	11924362		2161.48	1	34970519		2163.41	1	13552940		2163.41	1	13022491		2163.41	1	14084516
2165.16	1	666141		2165.16	1	24120191		2165.16	1	29530352		2165.16	1	40694968		2165.16	1	4212421		1736.96	1	3446638		2165.16	1	11920547		2163.23	1	34963403		2165.16	1	13547359		2165.16	1	13018905		2165.16	1	14082219
2166.9	1	667523		2166.9	1	24122926		2166.9	1	29547185		2166.9	1	40727075		2166.9	1	4212215		1738.81	1	3444820		2166.9	1	11920918		2164.99	1	34965535		2166.9	1	13549137		2166.9	1	13017267		2166.9	1	14084553
2168.64	1	666322		2168.64	1	24120895		2168.64	1	29547273		2168.64	1	40716030		2168.64	1	4211057		1740.65	1	3437028		2168.64	1	11915446		2166.74	1	34944871		2168.64	1	13542172		2168.64	1	13008732		2168.64	1	14078677
2170.39	1	666117		2170.39	1	24143355		2170.39	1	29567730		2170.39	1	40771267		2170.39	1	4213291		1742.5	1	3435951		2170.39	1	11916178		2168.49	1	34961076		2170.39	1	13544990		2170.39	1	13016397		2170.39	1	14082879
2172.13	1	665219		2172.13	1	24125402		2172.13	1	29575905		2172.13	1	40755351		2172.13	1	4208681		1744.34	1	3427851		2172.13	1	11896683		2170.24	1	34939671		2172.13	1	13533554		2172.13	1	12999436		2172.13	1	14065572
2173.87	1	665146		2173.87	1	24138192		2173.87	1	29587529		2173.87	1	40787367		2173.87	1	4213249		1746.18	1	3426579		2173.87	1	11897158		2171.99	1	34932384		2173.87	1	13531580		2173.87	1	12998361		2173.87	1	14071854
2175.62	1	665698		2175.62	1	24130742		2175.62	1	29590828		2175.62	1	40779982		2175.62	1	4210046		1748.03	1	3422277		2175.62	1	11889550		2173.74	1	34916048		2175.62	1	13525392		2175.62	1	12990866		2175.62	1	14060829
2177.36	1	665341		2177.36	1	24147855		2177.36	1	29607976		2177.36	1	40815769		2177.36	1	4211398		1749.87	1	3421030		2177.36	1	11887064		2175.49	1	34918488		2177.36	1	13531215		2177.36	1	12990263		2177.36	1	14058510
2179.1	1	665811		2179.1	1	24142965		2179.1	1	29606965		2179.1	1	40821180		2179.1	1	4211946		1751.72	1	3414618		2179.1	1	11885286		2177.24	1	34900337		2179.1	1	13519243		2179.1	1	12986297		2179.1	1	14055603
2180.84	1	664303		2180.84	1	24144730		2180.84	1	29617375		2180.84	1	40838183		2180.84	1	4210823		1753.56	1	3413174		2180.84	1	11877895		2178.99	1	34889542		2180.84	1	13517249		2180.84	1	12979128		2180.84	1	14045618
2182.58	1	664571		2182.58	1	24146134		2182.58	1	29631191		2182.58	1	40860903		2182.58	1	4210509		1755.4	1	3408360		2182.58	1	11874583		2180.74	1	34880604		2182.58	1	13516156		2182.58	1	12974380		2182.58	1	14043395
2184.32	1	663298		2184.32	1	24156363		2184.32	1	29632810		2184.32	1	40877388		2184.32	1	4211728		1757.24	1	3407154		2184.32	1	11868239		2182.48	1	34883146		2184.32	1	13517967		2184.32	1	12972549		2184.32	1	14044562
2186.07	1	665222		2186.07	1	24166963		2186.07	1	29660740		2186.07	1	40892617		2186.07	1	4211252		1759.08	1	3403832		2186.07	1	11865561		2184.23	1	34879525		2186.07	1	13512681		2186.07	1	12974007		2186.07	1	14039537
2187.8	1	663983		2187.8	1	24154813		2187.8	1	29654835		2187.8	1	40896153		2187.8	1	4209733		1760.92	1	3400403		2187.8	1	11859562		2185.98	1	34859853		2187.8	1	13502280		2187.8	1	12959309		2187.8	1	14030566
2189.55	1	663767		2189.55	1	24172875		2189.55	1	29683679		2189.55	1	40931413		2189.55	1	4212578		1762.77	1	3398058		2189.55	1	11857721		2187.73	1	34867220		2189.55	1	13509752		2189.55	1	12966383		2189.55	1	14034593
2191.28	1	663837		2191.28	1	24167769		2191.28	1	29686994		2191.28	1	40934753		2191.28	1	4210348		1764.61	1	3394382		2191.28	1	11850117		2189.47	1	34853762		2191.28	1	13498887		2191.28	1	12956884		2191.28	1	14020031
2193.02	1	663819		2193.02	1	24168049		2193.02	1	29703455		2193.02	1	40968259		2193.02	1	4210531		1766.44	1	3395105		2193.02	1	11842646		2191.22	1	34855394		2193.02	1	13496867		2193.02	1	12952092		2193.02	1	14021618
2194.76	1	663049		2194.76	1	24163461		2194.76	1	29708144		2194.76	1	40952661		2194.76	1	4210438		1768.28	1	3392717		2194.76	1	11834388		2192.96	1	34822112		2194.76	1	13491050		2194.76	1	12939856		2194.76	1	14007223
2196.5	1	664007		2196.5	1	24178964		2196.5	1	29715753		2196.5	1	40987356		2196.5	1	4211861		1770.12	1	3389760		2196.5	1	11836368		2194.71	1	34830135		2196.5	1	13492487		2196.5	1	12942816		2196.5	1	14013909
2198.24	1	663240		2198.24	1	24172173		2198.24	1	29715116		2198.24	1	40990256		2198.24	1	4209110		1771.96	1	3385108		2198.24	1	11828568		2196.45	1	34805558		2198.24	1	13482362		2198.24	1	12934377		2198.24	1	14003376
2199.97	1	662668		2199.97	1	24180771		2199.97	1	29738190		2199.97	1	41030979		2199.97	1	4209985		1773.8	1	3384154		2199.97	1	11821773		2198.2	1	34796069		2199.97	1	13477166		2199.97	1	12931366		2199.97	1	13999729
2201.71	1	662955		2201.71	1	24171716		2201.71	1	29735017		2201.71	1	41017323		2201.71	1	4208999		1775.64	1	3377563		2201.71	1	11810060		2199.94	1	34780212		2201.71	1	13471711		2201.71	1	12920467		2201.71	1	13990525
2203.45	1	661479		2203.45	1	24170896		2203.45	1	29745654		2203.45	1	41033956		2203.45	1	4207877		1777.47	1	3376422		2203.45	1	11809040		2201.69	1	34762688		2203.45	1	13463524		2203.45	1	12915671		2203.45	1	13984625
2205.18	1	662034		2205.18	1	24169003		2205.18	1	29746734		2205.18	1	41039874		2205.18	1	4207903		1779.31	1	3374405		2205.18	1	11797372		2203.43	1	34735182		2205.18	1	13456655		2205.18	1	12905927		2205.18	1	13972340
2206.92	1	661955		2206.92	1	24182352		2206.92	1	29771166		2206.92	1	41074008		2206.92	1	4209713		1781.15	1	3374296		2206.92	1	11796246		2205.17	1	34759302		2206.92	1	13465449		2206.92	1	12912646		2206.92	1	13974079
2208.66	1	661959		2208.66	1	24173597		2208.66	1	29765780		2208.66	1	41075241		2208.66	1	4209636		1782.98	1	3371597		2208.66	1	11789630		2206.92	1	34732343		2208.66	1	13452701		2208.66	1	12904143		2208.66	1	13971264
2210.39	1	661103		2210.39	1	24176696		2210.39	1	29781246		2210.39	1	41094598		2210.39	1	4211096		1784.82	1	3372271		2210.39	1	11782330		2208.66	1	34719727		2210.39	1	13447020		2210.39	1	12897586		2210.39	1	13960661
2212.12	1	661521		2212.12	1	24174804		2212.12	1	29789272		2212.12	1	41114267		2212.12	1	4210567		1786.65	1	3367339		2212.12	1	11772530		2210.4	1	34709261		2212.12	1	13441768		2212.12	1	12893064		2212.12	1	13954526
2213.86	1	660962		2213.86	1	24179879		2213.86	1	29797915		2213.86	1	41127612		2213.86	1	4211722		1788.49	1	3365863		2213.86	1	11770862		2212.14	1	34699784		2213.86	1	13442176		2213.86	1	12886426		2213.86	1	13953800
2215.59	1	660567		2215.59	1	24169357		2215.59	1	29802767		2215.59	1	41135066		2215.59	1	4207081		1790.32	1	3363059		2215.59	1	11760861		2213.88	1	34666553		2215.59	1	13427167		2215.59	1	12877548		2215.59	1	13939274
2217.33	1	660684		2217.33	1	24177903		2217.33	1	29811786		2217.33	1	41151425		2217.33	1	4210900		1792.15	1	3362459		2217.33	1	11754241		2215.62	1	34663468		2217.33	1	13428331		2217.33	1	12871707		2217.33	1	13939560
2219.06	1	659653		2219.06	1	24170968		2219.06	1	29827173		2219.06	1	41158996		2219.06	1	4211757		1793.99	1	3362189		2219.06	1	11755440		2217.36	1	34659172		2219.06	1	13422158		2219.06	1	12871016		2219.06	1	13935291
2220.79	1	660473		2220.79	1	24183605		2220.79	1	29841283		2220.79	1	41190424		2220.79	1	4210225		1795.82	1	3361759		2220.79	1	11747175		2219.1	1	34649262		2220.79	1	13422046		2220.79	1	12866210		2220.79	1	13930507
2222.52	1	659728		2222.52	1	24187386		2222.52	1	29844803		2222.52	1	41207946		2222.52	1	4211310		1797.65	1	3358510		2222.52	1	11742180		2220.84	1	34640593		2222.52	1	13415348		2222.52	1	12861844		2222.52	1	13924117
2224.26	1	660172		2224.26	1	24186148		2224.26	1	29849418		2224.26	1	41208394		2224.26	1	4210643		1799.48	1	3354874		2224.26	1	11737390		2222.58	1	34620586		2224.26	1	13410689		2224.26	1	12854127		2224.26	1	13918600
2225.99	1	659132		2225.99	1	24185321		2225.99	1	29859143		2225.99	1	41221998		2225.99	1	4209870		1801.32	1	3351944		2225.99	1	11725188		2224.32	1	34607093		2225.99	1	13401383		2225.99	1	12849668		2225.99	1	13914028
2227.72	1	658960		2227.72	1	24181030		2227.72	1	29863466		2227.72	1	41224437		2227.72	1	4211442		1803.15	1	3353289		2227.72	1	11718600		2226.06	1	34591243		2227.72	1	13397588		2227.72	1	12845225		2227.72	1	13904450
2229.45	1	658889		2229.45	1	24187137		2229.45	1	29884592		2229.45	1	41265977		2229.45	1	4214107		1804.98	1	3350787		2229.45	1	11716494		2227.8	1	34593298		2229.45	1	13400297		2229.45	1	12842924		2229.45	1	13901672
2231.18	1	659237		2231.18	1	24201275		2231.18	1	29904633		2231.18	1	41297328		2231.18	1	4213198		1806.81	1	3351769		2231.18	1	11716451		2229.53	1	34590930		2231.18	1	13399771		2231.18	1	12844875		2231.18	1	13899981
2232.91	1	657782		2232.91	1	24190539		2232.91	1	29896841		2232.91	1	41295062		2232.91	1	4211091		1808.64	1	3346647		2232.91	1	11701899		2231.27	1	34561192		2232.91	1	13384245		2232.91	1	12829838		2232.91	1	13886864
2234.64	1	658400		2234.64	1	24191408		2234.64	1	29913121		2234.64	1	41307367		2234.64	1	4213283		1810.47	1	3348629		2234.64	1	11700553		2233.01	1	34547332		2234.64	1	13381586		2234.64	1	12824405		2234.64	1	13886670
2236.37	1	658218		2236.37	1	24200732		2236.37	1	29934291		2236.37	1	41343251		2236.37	1	4212210		1812.3	1	3346675		2236.37	1	11694491		2234.74	1	34546796		2236.37	1	13382438		2236.37	1	12823776		2236.37	1	13884841
2238.1	1	658055		2238.1	1	24208505		2238.1	1	29945769		2238.1	1	41356934		2238.1	1	4212634		1814.12	1	3346210		2238.1	1	11689630		2236.48	1	34540656		2238.1	1	13375455		2238.1	1	12817123		2238.1	1	13880196
2239.83	1	657583		2239.83	1	24204477		2239.83	1	29958860		2239.83	1	41381872		2239.83	1	4212195		1815.95	1	3343764		2239.83	1	11679911		2238.21	1	34524253		2239.83	1	13369302		2239.83	1	12812157		2239.83	1	13870699
2241.55	1	658615		2241.55	1	24211513		2241.55	1	29970107		2241.55	1	41388898		2241.55	1	4212562		1817.78	1	3343600		2241.55	1	11678915		2239.95	1	34514005		2241.55	1	13366534		2241.55	1	12807432		2241.55	1	13867588
2243.28	1	658168		2243.28	1	24206605		2243.28	1	29979680		2243.28	1	41397865		2243.28	1	4212707		1819.61	1	3340156		2243.28	1	11672443		2241.68	1	34506406		2243.28	1	13366844		2243.28	1	12804993		2243.28	1	13861310
2245.01	1	658134		2245.01	1	24210987		2245.01	1	29983843		2245.01	1	41414677		2245.01	1	4214803		1821.43	1	3339491		2245.01	1	11664321		2243.42	1	34482918		2245.01	1	13359011		2245.01	1	12800104		2245.01	1	13857028
2246.74	1	657449		2246.74	1	24203223		2246.74	1	29989256		2246.74	1	41439331		2246.74	1	4213588		1823.26	1	3339818		2246.74	1	11658683		2245.15	1	34459267		2246.74	1	13355236		2246.74	1	12793729		2246.74	1	13853389
2248.46	1	656890		2248.46	1	24214133		2248.46	1	30006842		2248.46	1	41456028		2248.46	1	4214609		1825.09	1	3337994		2248.46	1	11652845		2246.89	1	34466222		2248.46	1	13347294		2248.46	1	12788805		2248.46	1	13851364
2250.19	1	657575		2250.19	1	24216288		2250.19	1	30019736		2250.19	1	41481982		2250.19	1	4215121		1826.91	1	3337173		2250.19	1	11650517		2248.62	1	34444067		2250.19	1	13346862		2250.19	1	12786578		2250.19	1	13844251
2251.91	1	657179		2251.91	1	24208626		2251.91	1	30011488		2251.91	1	41466619		2251.91	1	4215183		1828.74	1	3337175		2251.91	1	11644024		2250.35	1	34427297		2251.91	1	13342008		2251.91	1	12778525		2251.91	1	13838447
2253.64	1	657188		2253.64	1	24211499		2253.64	1	30020779		2253.64	1	41481048		2253.64	1	4215830		1830.56	1	3336120		2253.64	1	11639251		2252.08	1	34421885		2253.64	1	13336420		2253.64	1	12773916		2253.64	1	13831301
2255.36	1	656163		2255.36	1	24211808		2255.36	1	30017403		2255.36	1	41493148		2255.36	1	4216061		1832.39	1	3333852		2255.36	1	11630321		2253.82	1	34393767		2255.36	1	13332248		2255.36	1	12768992		2255.36	1	13825579
2257.09	1	656635		2257.09	1	24207014		2257.09	1	30025958		2257.09	1	41498166		2257.09	1	4214277		1834.21	1	3334152		2257.09	1	11621345		2255.55	1	34386832		2257.09	1	13322234		2257.09	1	12757535		2257.09	1	13816198
2258.81	1	656570		2258.81	1	24201944		2258.81	1	30038512		2258.81	1	41509337		2258.81	1	4215514		1836.04	1	3333250		2258.81	1	11618365		2257.28	1	34391960		2258.81	1	13322032		2258.81	1	12757988		2258.81	1	13811326
2260.54	1	655401		2260.54	1	24189557		2260.54	1	30013646		2260.54	1	41486139		2260.54	1	4215778		1837.86	1	3332544		2260.54	1	11608917		2259.01	1	34362380		2260.54	1	13309879		2260.54	1	12748510		2260.54	1	13799315
2262.26	1	656098		2262.26	1	24184282		2262.26	1	30026617		2262.26	1	41500319		2262.26	1	4214716		1839.68	1	3331298		2262.26	1	11597659		2260.74	1	34346224		2262.26	1	13303828		2262.26	1	12743295		2262.26	1	13792987
2263.98	1	654742		2263.98	1	24165886		2263.98	1	30002906		2263.98	1	41482418		2263.98	1	4212006		1841.5	1	3329100		2263.98	1	11586710		2262.47	1	34325788		2263.98	1	13293578		2263.98	1	12727235		2263.98	1	13774580
2265.71	1	656476		2265.71	1	24165008		2265.71	1	30016246		2265.71	1	41482813		2265.71	1	4211995		1843.33	1	3330707		2265.71	1	11581324		2264.2	1	34327567		2265.71	1	13283493		2265.71	1	12727621		2265.71	1	13768892
2267.43	1	655483		2267.43	1	24168547		2267.43	1	30020888		2267.43	1	41495160		2267.43	1	4211642		1845.15	1	3329788		2267.43	1	11571163		2265.93	1	34324393		2267.43	1	13283475		2267.43	1	12718869		2267.43	1	13757220
2269.15	1	655492		2269.15	1	24148196		2269.15	1	30021742		2269.15	1	41496531		2269.15	1	4210487		1846.97	1	3329231		2269.15	1	11557058		2267.66	1	34302592		2269.15	1	13274434		2269.15	1	12711520		2269.15	1	13743091
2270.87	1	653790		2270.87	1	24135682		2270.87	1	30008315		2270.87	1	41484990		2270.87	1	4209239		1848.79	1	3326919		2270.87	1	11548552		2269.39	1	34280285		2270.87	1	13263911		2270.87	1	12701204		2270.87	1	13742761
2272.59	1	654512		2272.59	1	24146917		2272.59	1	30030517		2272.59	1	41501462		2272.59	1	4210564		1850.61	1	3329142		2272.59	1	11544184		2271.11	1	34299350		2272.59	1	13266562		2272.59	1	12699831		2272.59	1	13726100
2274.31	1	655302		2274.31	1	24134545		2274.31	1	30021712		2274.31	1	41486203		2274.31	1	4208354		1852.43	1	3326580		2274.31	1	11529307		2272.84	1	34274236		2274.31	1	13249604		2274.31	1	12684682		2274.31	1	13705698
2276.03	1	654837		2276.03	1	24131069		2276.03	1	30032210		2276.03	1	41496189		2276.03	1	4208376		1854.25	1	3326584		2276.03	1	11525696		2274.57	1	34276215		2276.03	1	13251590		2276.03	1	12682702		2276.03	1	13705541
2277.75	1	653068		2277.75	1	24127795		2277.75	1	30022000		2277.75	1	41492529		2277.75	1	4207578		1856.07	1	3325679		2277.75	1	11517438		2276.3	1	34254013		2277.75	1	13238473		2277.75	1	12674493		2277.75	1	13691972
2279.47	1	654088		2279.47	1	24122749		2279.47	1	30026400		2279.47	1	41489903		2279.47	1	4205957		1857.89	1	3325662		2279.47	1	11507738		2278.02	1	34237864		2279.47	1	13229628		2279.47	1	12669331		2279.47	1	13678289
2281.19	1	653446		2281.19	1	24105047		2281.19	1	30007567		2281.19	1	41468675		2281.19	1	4203600		1859.7	1	3323753		2281.19	1	11492095		2279.75	1	34210330		2281.19	1	13215396		2281.19	1	12655267		2281.19	1	13658926
2282.91	1	652243		2282.91	1	24091383		2282.91	1	29994019		2282.91	1	41440197		2282.91	1	4201995		1861.52	1	3321377		2282.91	1	11487111		2281.47	1	34202542		2282.91	1	13212368		2282.91	1	12645701		2282.91	1	13651827
2284.63	1	652580		2284.63	1	24104144		2284.63	1	29996896		2284.63	1	41469738		2284.63	1	4202697		1863.34	1	3323016		2284.63	1	11483759		2283.2	1	34205094		2284.63	1	13211668		2284.63	1	12647632		2284.63	1	13653772
2286.35	1	652413		2286.35	1	24083172		2286.35	1	29986604		2286.35	1	41438868		2286.35	1	4201991		1865.16	1	3321818		2286.35	1	11472067		2284.93	1	34175781		2286.35	1	13194587		2286.35	1	12629620		2286.35	1	13639294
2288.07	1	652510		2288.07	1	24078460		2288.07	1	29986960		2288.07	1	41444575		2288.07	1	4202209		1866.97	1	3322901		2288.07	1	11470311		2286.65	1	34168411		2288.07	1	13194818		2288.07	1	12624679		2288.07	1	13634263
2289.78	1	653558		2289.78	1	24078415		2289.78	1	29975394		2289.78	1	41442750		2289.78	1	4201472		1868.79	1	3318234		2289.78	1	11461512		2288.38	1	34155542		2289.78	1	13184986		2289.78	1	12617737		2289.78	1	13626468
2291.5	1	652447		2291.5	1	24072587		2291.5	1	29980740		2291.5	1	41431121		2291.5	1	4202791		1870.6	1	3320816		2291.5	1	11459716		2290.1	1	34145982		2291.5	1	13181106		2291.5	1	12613211		2291.5	1	13622195
2293.22	1	653399		2293.22	1	24064583		2293.22	1	29973051		2293.22	1	41428117		2293.22	1	4203081		1872.42	1	3320897		2293.22	1	11457686		2291.82	1	34158561		2293.22	1	13177441		2293.22	1	12605943		2293.22	1	13623657
2294.93	1	652226		2294.93	1	24071940		2294.93	1	29969439		2294.93	1	41430565		2294.93	1	4203966		1874.23	1	3318784		2294.93	1	11452035		2293.55	1	34144595		2294.93	1	13173702		2294.93	1	12605060		2294.93	1	13621552
2296.65	1	652694		2296.65	1	24070786		2296.65	1	29956516		2296.65	1	41413006		2296.65	1	4203727		1876.05	1	3319145		2296.65	1	11445008		2295.27	1	34130571		2296.65	1	13176050		2296.65	1	12595669		2296.65	1	13614197
2298.36	1	652649		2298.36	1	24059283		2298.36	1	29955666		2298.36	1	41413357		2298.36	1	4202651		1877.86	1	3318376		2298.36	1	11441419		2296.99	1	34121288		2298.36	1	13166032		2298.36	1	12586970		2298.36	1	13606115
2300.08	1	652149		2300.08	1	24059017		2300.08	1	29958850		2300.08	1	41417940		2300.08	1	4204032		1879.68	1	3318320		2300.08	1	11445619		2298.71	1	34122145		2300.08	1	13166371		2300.08	1	12589431		2300.08	1	13608180
2301.8	1	651600		2301.8	1	24037389		2301.8	1	29944514		2301.8	1	41402948		2301.8	1	4204208		1881.49	1	3314722		2301.8	1	11437585		2300.43	1	34095260		2301.8	1	13156107		2301.8	1	12576966		2301.8	1	13598952
2303.51	1	652325		2303.51	1	24047416		2303.51	1	29947162		2303.51	1	41429474		2303.51	1	4204739		1883.3	1	3315232		2303.51	1	11444271		2302.16	1	34097356		2303.51	1	13156047		2303.51	1	12578398		2303.51	1	13600478
2305.22	1	652121		2305.22	1	24047369		2305.22	1	29962258		2305.22	1	41442009		2305.22	1	4203010		1885.11	1	3314849		2305.22	1	11437194		2303.88	1	34068589		2305.22	1	13153385		2305.22	1	12573152		2305.22	1	13598357
2306.94	1	650879		2306.94	1	24051439		2306.94	1	29985031		2306.94	1	41464868		2306.94	1	4205391		1886.93	1	3315269		2306.94	1	11438818		2305.6	1	34064991		2306.94	1	13151890		2306.94	1	12570750		2306.94	1	13599666
2308.65	1	651623		2308.65	1	24063636		2308.65	1	30014558		2308.65	1	41504017		2308.65	1	4205268		1888.74	1	3313177		2308.65	1	11435922		2307.32	1	34066055		2308.65	1	13152562		2308.65	1	12569936		2308.65	1	13599669
2310.36	1	651330		2310.36	1	24071729		2310.36	1	30019881		2310.36	1	41516707		2310.36	1	4204062		1890.55	1	3313717		2310.36	1	11433326		2309.04	1	34038949		2310.36	1	13152529		2310.36	1	12560932		2310.36	1	13597896
2312.07	1	651625		2312.07	1	24087604		2312.07	1	30062051		2312.07	1	41582851		2312.07	1	4207666		1892.36	1	3315439		2312.07	1	11436350		2310.76	1	34044195		2312.07	1	13155965		2312.07	1	12566434		2312.07	1	13600767
2313.79	1	650833		2313.79	1	24095396		2313.79	1	30086731		2313.79	1	41601991		2313.79	1	4207918		1894.17	1	3314882		2313.79	1	11434582		2312.47	1	34035814		2313.79	1	13157106		2313.79	1	12566571		2313.79	1	13600364
2315.5	1	652470		2315.5	1	24105161		2315.5	1	30106542		2315.5	1	41637711		2315.5	1	4206981		1895.98	1	3312594		2315.5	1	11434617		2314.19	1	34008002		2315.5	1	13151455		2315.5	1	12565781		2315.5	1	13598215
2317.21	1	652570		2317.21	1	24123105		2317.21	1	30143729		2317.21	1	41683771		2317.21	1	4209148		1897.79	1	3313555		2317.21	1	11434405		2315.91	1	34012161		2317.21	1	13157504		2317.21	1	12564210		2317.21	1	13600192
2318.92	1	652793		2318.92	1	24149003		2318.92	1	30192874		2318.92	1	41744985		2318.92	1	4210063		1899.6	1	3313667		2318.92	1	11439401		2317.63	1	34008104		2318.92	1	13160380		2318.92	1	12561163		2318.92	1	13605812
2320.63	1	653300		2320.63	1	24169727		2320.63	1	30218810		2320.63	1	41791872		2320.63	1	4210674		1901.41	1	3312597		2320.63	1	11443647		2319.35	1	33989058		2320.63	1	13167719		2320.63	1	12567709		2320.63	1	13615424
2322.34	1	653589		2322.34	1	24198594		2322.34	1	30258680		2322.34	1	41855821		2322.34	1	4210250		1903.21	1	3310474		2322.34	1	11454622		2321.06	1	33978644		2322.34	1	13175293		2322.34	1	12571430		2322.34	1	13619149
2324.05	1	653565		2324.05	1	24215963		2324.05	1	30312308		2324.05	1	41904442		2324.05	1	4211260		1905.02	1	3311828		2324.05	1	11461422		2322.78	1	33970874		2324.05	1	13184184		2324.05	1	12577156		2324.05	1	13627455
2325.76	1	655153		2325.76	1	24222646		2325.76	1	30322871		2325.76	1	41928746		2325.76	1	4211731		1906.83	1	3309119		2325.76	1	11450915		2324.49	1	33955580		2325.76	1	13173470		2325.76	1	12567433		2325.76	1	13615839
2327.47	1	655399		2327.47	1	24221864		2327.47	1	30334827		2327.47	1	41955482		2327.47	1	4211531		1908.64	1	3310102		2327.47	1	11439214		2326.21	1	33971636		2327.47	1	13164771		2327.47	1	12563695		2327.47	1	13609671
2329.18	1	654809		2329.18	1	24240503		2329.18	1	30372819		2329.18	1	41997401		2329.18	1	4213509		1910.44	1	3309937		2329.18	1	11430801		2327.93	1	33996207		2329.18	1	13161558		2329.18	1	12556602		2329.18	1	13604684
2330.89	1	654709		2330.89	1	24248852		2330.89	1	30385677		2330.89	1	42023386		2330.89	1	4213632		1912.25	1	3307365		2330.89	1	11428199		2329.64	1	33984276		2330.89	1	13158219		2330.89	1	12560134		2330.89	1	13604747
2332.59	1	654582		2332.59	1	24256523		2332.59	1	30407193		2332.59	1	42056187		2332.59	1	4213628		1914.06	1	3307493		2332.59	1	11424056		2331.36	1	33948908		2332.59	1	13160030		2332.59	1	12557543		2332.59	1	13603981
2334.3	1	654800		2334.3	1	24255159		2334.3	1	30402503		2334.3	1	42063160		2334.3	1	4212260		1915.86	1	3305411		2334.3	1	11418567		2333.07	1	33906623		2334.3	1	13147721		2334.3	1	12549153		2334.3	1	13595794
2336.01	1	655880		2336.01	1	24273209		2336.01	1	30430337		2336.01	1	42102999		2336.01	1	4213315		1917.66	1	3306887		2336.01	1	11416795		2334.78	1	33911575		2336.01	1	13152991		2336.01	1	12555355		2336.01	1	13594900
2337.72	1	655055		2337.72	1	24270533		2337.72	1	30439278		2337.72	1	42127929		2337.72	1	4211995		1919.47	1	3305811		2337.72	1	11410574		2336.5	1	33887705		2337.72	1	13147401		2337.72	1	12549628		2337.72	1	13588305
2339.42	1	655370		2339.42	1	24279499		2339.42	1	30446567		2339.42	1	42120491		2339.42	1	4213625		1921.27	1	3304956		2339.42	1	11407128		2338.21	1	33875292		2339.42	1	13143321		2339.42	1	12548631		2339.42	1	13585105
2341.13	1	656886		2341.13	1	24272675		2341.13	1	30459398		2341.13	1	42142287		2341.13	1	4213383		1923.08	1	3302933		2341.13	1	11408913		2339.92	1	33865863		2341.13	1	13143513		2341.13	1	12548713		2341.13	1	13588582
2342.83	1	656755		2342.83	1	24275121		2342.83	1	30454518		2342.83	1	42143428		2342.83	1	4213357		1924.88	1	3302904		2342.83	1	11404554		2341.64	1	33850074		2342.83	1	13136041		2342.83	1	12546735		2342.83	1	13577914
2344.54	1	657565		2344.54	1	24298519		2344.54	1	30489533		2344.54	1	42185754		2344.54	1	4215240		1926.68	1	3305034		2344.54	1	11406475		2343.35	1	33859139		2344.54	1	13141817		2344.54	1	12553911		2344.54	1	13582267
2346.24	1	656430		2346.24	1	24285887		2346.24	1	30474226		2346.24	1	42170611		2346.24	1	4212182		1928.49	1	3303787		2346.24	1	11395645		2345.06	1	33838650		2346.24	1	13128350		2346.24	1	12541728		2346.24	1	13571401
2347.95	1	657955		2347.95	1	24303418		2347.95	1	30494723		2347.95	1	42203246		2347.95	1	4217147		1930.29	1	3304165		2347.95	1	11403448		2346.77	1	33855251		2347.95	1	13135380		2347.95	1	12547836		2347.95	1	13583910
2349.65	1	657950		2349.65	1	24299074		2349.65	1	30510045		2349.65	1	42210944		2349.65	1	4214500		1932.09	1	3300919		2349.65	1	11388352		2348.48	1	33828477		2349.65	1	13126542		2349.65	1	12537340		2349.65	1	13566535
2351.36	1	657731		2351.36	1	24292183		2351.36	1	30492212		2351.36	1	42193671		2351.36	1	4216137		1933.89	1	3300669		2351.36	1	11392022		2350.19	1	33813746		2351.36	1	13122195		2351.36	1	12535532		2351.36	1	13567009
2353.06	1	658175		2353.06	1	24299636		2353.06	1	30510720		2353.06	1	42217624		2353.06	1	4213549		1935.69	1	3302314		2353.06	1	11391123		2351.9	1	33810137		2353.06	1	13119030		2353.06	1	12538512		2353.06	1	13567148
2354.76	1	658376		2354.76	1	24301419		2354.76	1	30504393		2354.76	1	42210773		2354.76	1	4212268		1937.49	1	3300077		2354.76	1	11381529		2353.61	1	33778314		2354.76	1	13106956		2354.76	1	12525978		2354.76	1	13554335
2356.47	1	658535		2356.47	1	24305720		2356.47	1	30509498		2356.47	1	42238524		2356.47	1	4214475		1939.29	1	3301767		2356.47	1	11385027		2355.32	1	33792492		2356.47	1	13111380		2356.47	1	12529550		2356.47	1	13559685
2358.17	1	658070		2358.17	1	24306009		2358.17	1	30524013		2358.17	1	42244207		2358.17	1	4213051		1941.09	1	3299044		2358.17	1	11381330		2357.03	1	33780385		2358.17	1	13104975		2358.17	1	12525189		2358.17	1	13557232
2359.87	1	658628		2359.87	1	24316268		2359.87	1	30546085		2359.87	1	42259469		2359.87	1	4212940		1942.89	1	3300054		2359.87	1	11377721		2358.74	1	33766749		2359.87	1	13100273		2359.87	1	12521026		2359.87	1	13556270
2361.57	1	660021		2361.57	1	24327330		2361.57	1	30560979		2361.57	1	42289201		2361.57	1	4216020		1944.69	1	3299025		2361.57	1	11380779		2360.45	1	33778030		2361.57	1	13103757		2361.57	1	12524710		2361.57	1	13554756
2363.27	1	659876		2363.27	1	24344602		2363.27	1	30586492		2363.27	1	42321131		2363.27	1	4217308		1946.49	1	3301822		2363.27	1	11383238		2362.16	1	33777108		2363.27	1	13106459		2363.27	1	12529639		2363.27	1	13560140
2364.97	1	659799		2364.97	1	24341405		2364.97	1	30582301		2364.97	1	42325077		2364.97	1	4215868		1948.29	1	3302275		2364.97	1	11378589		2363.86	1	33768234		2364.97	1	13101372		2364.97	1	12522221		2364.97	1	13550341
2366.67	1	660720		2366.67	1	24350347		2366.67	1	30604641		2366.67	1	42339212		2366.67	1	4215111		1950.08	1	3299792		2366.67	1	11375820		2365.57	1	33769070		2366.67	1	13102585		2366.67	1	12522325		2366.67	1	13547061
2368.37	1	661049		2368.37	1	24348796		2368.37	1	30604758		2368.37	1	42343903		2368.37	1	4215536		1951.88	1	3300545		2368.37	1	11376506		2367.28	1	33762506		2368.37	1	13096020		2368.37	1	12516509		2368.37	1	13547629
2370.07	1	660415		2370.07	1	24359290		2370.07	1	30625176		2370.07	1	42373009		2370.07	1	4216129		1953.68	1	3301684		2370.07	1	11378605		2368.98	1	33770937		2370.07	1	13087396		2370.07	1	12512353		2370.07	1	13546200
2371.77	1	662239		2371.77	1	24370013		2371.77	1	30638261		2371.77	1	42400435		2371.77	1	4216686		1955.47	1	3301621		2371.77	1	11377381		2370.69	1	33790314		2371.77	1	13092068		2371.77	1	12523162		2371.77	1	13548513
2373.47	1	660693		2373.47	1	24361624		2373.47	1	30640786		2373.47	1	42407012		2373.47	1	4214795		1957.27	1	3302395		2373.47	1	11372641		2372.39	1	33769574		2373.47	1	13078884		2373.47	1	12508037		2373.47	1	13544476
2375.17	1	662184		2375.17	1	24366188		2375.17	1	30661044		2375.17	1	42411689		2375.17	1	4215273		1959.06	1	3300800		2375.17	1	11370472		2374.1	1	33782519		2375.17	1	13077852		2375.17	1	12507706		2375.17	1	13539112
2376.87	1	661628		2376.87	1	24361265		2376.87	1	30661312		2376.87	1	42420034		2376.87	1	4210563		1960.86	1	3299283		2376.87	1	11364831		2375.8	1	33761092		2376.87	1	13069462		2376.87	1	12499921		2376.87	1	13532834
2378.57	1	661933		2378.57	1	24376855		2378.57	1	30670440		2378.57	1	42441451		2378.57	1	4212035		1962.65	1	3298190		2378.57	1	11371708		2377.51	1	33764578		2378.57	1	13068541		2378.57	1	12501427		2378.57	1	13536298
2380.26	1	662219		2380.26	1	24376466		2380.26	1	30675354		2380.26	1	42442349		2380.26	1	4215634		1964.45	1	3297993		2380.26	1	11366873		2379.21	1	33773219		2380.26	1	13063663		2380.26	1	12503858		2380.26	1	13536510
2381.96	1	662282		2381.96	1	24380903		2381.96	1	30695448		2381.96	1	42461102		2381.96	1	4215645		1966.24	1	3300106		2381.96	1	11368206		2380.91	1	33769845		2381.96	1	13060386		2381.96	1	12499702		2381.96	1	13531730
2383.66	1	662122		2383.66	1	24375432		2383.66	1	30694097		2383.66	1	42460465		2383.66	1	4212937		1968.04	1	3298630		2383.66	1	11362376		2382.62	1	33748781		2383.66	1	13055851		2383.66	1	12496582		2383.66	1	13524984
2385.35	1	662902		2385.35	1	24390955		2385.35	1	30704547		2385.35	1	42483329		2385.35	1	4215207		1969.83	1	3300404		2385.35	1	11363351		2384.32	1	33761962		2385.35	1	13055874		2385.35	1	12496028		2385.35	1	13525061
2387.05	1	664097		2387.05	1	24397064		2387.05	1	30722314		2387.05	1	42501769		2387.05	1	4214543		1971.62	1	3300181		2387.05	1	11363840		2386.02	1	33761879		2387.05	1	13054627		2387.05	1	12493262		2387.05	1	13530779
2388.74	1	663722		2388.74	1	24392286		2388.74	1	30718403		2388.74	1	42513979		2388.74	1	4215179		1973.41	1	3298025		2388.74	1	11360132		2387.73	1	33747022		2388.74	1	13047006		2388.74	1	12481957		2388.74	1	13524107
2390.44	1	663535		2390.44	1	24412389		2390.44	1	30744725		2390.44	1	42544076		2390.44	1	4215820		1975.2	1	3300383		2390.44	1	11362964		2389.43	1	33755118		2390.44	1	13045577		2390.44	1	12488262		2390.44	1	13527558
2392.13	1	664121		2392.13	1	24417633		2392.13	1	30758398		2392.13	1	42548321		2392.13	1	4216070		1976.99	1	3299296		2392.13	1	11364331		2391.13	1	33753644		2392.13	1	13042283		2392.13	1	12486958		2392.13	1	13520487
2393.83	1	663466		2393.83	1	24406364		2393.83	1	30752235		2393.83	1	42548125		2393.83	1	4209726		1978.79	1	3300619		2393.83	1	11353492		2392.83	1	33726201		2393.83	1	13023214		2393.83	1	12476345		2393.83	1	13512797
2395.52	1	665557		2395.52	1	24419058		2395.52	1	30773538		2395.52	1	42573749		2395.52	1	4214134		1980.58	1	3301479		2395.52	1	11360427		2394.53	1	33748932		2395.52	1	13034826		2395.52	1	12482905		2395.52	1	13518615
2397.22	1	664728		2397.22	1	24426139		2397.22	1	30781357		2397.22	1	42584102		2397.22	1	4213250		1982.37	1	3302803		2397.22	1	11355316		2396.23	1	33748621		2397.22	1	13027269		2397.22	1	12474667		2397.22	1	13513544
2398.91	1	663797		2398.91	1	24421665		2398.91	1	30788285		2398.91	1	42590074		2398.91	1	4212388		1984.16	1	3300274		2398.91	1	11356313		2397.93	1	33747359		2398.91	1	13026960		2398.91	1	12475913		2398.91	1	13514747
2400.6	1	664052		2400.6	1	24425786		2400.6	1	30797180		2400.6	1	42598795		2400.6	1	4211107		1985.95	1	3299249		2400.6	1	11351188		2399.63	1	33749196		2400.6	1	13015162		2400.6	1	12471519		2400.6	1	13506554
2402.29	1	664827		2402.29	1	24416664		2402.29	1	30787546		2402.29	1	42586923		2402.29	1	4209356		1987.73	1	3301558		2402.29	1	11343916		2401.33	1	33727292		2402.29	1	13010974		2402.29	1	12460918		2402.29	1	13494227
2403.99	1	664733		2403.99	1	24434168		2403.99	1	30824269		2403.99	1	42627105		2403.99	1	4209410		1989.52	1	3300376		2403.99	1	11349044		2403.03	1	33739658		2403.99	1	13006599		2403.99	1	12464158		2403.99	1	13500781
2405.68	1	665458		2405.68	1	24443463		2405.68	1	30828909		2405.68	1	42650682		2405.68	1	4210414		1991.31	1	3302186		2405.68	1	11351232		2404.73	1	33747976		2405.68	1	13002843		2405.68	1	12468739		2405.68	1	13502126
2407.37	1	665867		2407.37	1	24442985		2407.37	1	30844966		2407.37	1	42652385		2407.37	1	4209946		1993.1	1	3300156		2407.37	1	11347456		2406.42	1	33732840		2407.37	1	12999589		2407.37	1	12464066		2407.37	1	13496697
2409.06	1	666393		2409.06	1	24455187		2409.06	1	30856810		2409.06	1	42683259		2409.06	1	4212718		1994.89	1	3301703		2409.06	1	11353954		2408.12	1	33747779		2409.06	1	13006448		2409.06	1	12466776		2409.06	1	13503465
2410.75	1	666105		2410.75	1	24453816		2410.75	1	30865101		2410.75	1	42697194		2410.75	1	4210195		1996.67	1	3300478		2410.75	1	11349689		2409.82	1	33736448		2410.75	1	12993751		2410.75	1	12459870		2410.75	1	13500028
2412.44	1	666274		2412.44	1	24474778		2412.44	1	30896803		2412.44	1	42736106		2412.44	1	4212036		1998.46	1	3302717		2412.44	1	11351498		2411.51	1	33753611		2412.44	1	12993542		2412.44	1	12463249		2412.44	1	13507096
2414.13	1	666862		2414.13	1	24468120		2414.13	1	30875398		2414.13	1	42708170		2414.13	1	4212115		2000.25	1	3301922		2414.13	1	11351537		2413.21	1	33748317		2414.13	1	12991527		2414.13	1	12460390		2414.13	1	13498819
2415.82	1	666336		2415.82	1	24483883		2415.82	1	30907317		2415.82	1	42742249		2415.82	1	4213633		2002.03	1	3304886		2415.82	1	11356049		2414.91	1	33752135		2415.82	1	12989347		2415.82	1	12464640		2415.82	1	13501869
2417.51	1	666549		2417.51	1	24468390		2417.51	1	30889025		2417.51	1	42724276		2417.51	1	4210026		2003.82	1	3300816		2417.51	1	11346115		2416.6	1	33726262		2417.51	1	12973824		2417.51	1	12454240		2417.51	1	13493303
2419.2	1	667964		2419.2	1	24482539		2419.2	1	30910507		2419.2	1	42748214		2419.2	1	4209782		2005.6	1	3303624		2419.2	1	11347204		2418.3	1	33732966		2419.2	1	12971746		2419.2	1	12454280		2419.2	1	13490531
2420.89	1	666486		2420.89	1	24493373		2420.89	1	30923834		2420.89	1	42781271		2420.89	1	4213216		2007.39	1	3303286		2420.89	1	11353198		2419.99	1	33740681		2420.89	1	12978056		2420.89	1	12457612		2420.89	1	13499144
2422.57	1	667068		2422.57	1	24492752		2422.57	1	30932338		2422.57	1	42787323		2422.57	1	4209235		2009.17	1	3302446		2422.57	1	11351590		2421.69	1	33727842		2422.57	1	12969473		2422.57	1	12449636		2422.57	1	13494762
2424.26	1	668848		2424.26	1	24512808		2424.26	1	30956392		2424.26	1	42815394		2424.26	1	4212702		2010.95	1	3303169		2424.26	1	11352923		2423.38	1	33746545		2424.26	1	12974763		2424.26	1	12453425		2424.26	1	13499684
2425.95	1	668408		2425.95	1	24512105		2425.95	1	30955971		2425.95	1	42814734		2425.95	1	4212686		2012.74	1	3303270		2425.95	1	11350693		2425.08	1	33742082		2425.95	1	12965809		2425.95	1	12451646		2425.95	1	13499411
2427.64	1	667320		2427.64	1	24502339		2427.64	1	30962354		2427.64	1	42807290		2427.64	1	4209807		2014.52	1	3302984		2427.64	1	11347503		2426.77	1	33725203		2427.64	1	12959719		2427.64	1	12446340		2427.64	1	13497240
2429.32	1	669338		2429.32	1	24511935		2429.32	1	30975525		2429.32	1	42836948		2429.32	1	4211958		2016.3	1	3302523		2429.32	1	11350553		2428.46	1	33728941		2429.32	1	12957359		2429.32	1	12446420		2429.32	1	13493238
2431.01	1	669358		2431.01	1	24526784		2431.01	1	30997023		2431.01	1	42863201		2431.01	1	4209010		2018.08	1	3303959		2431.01	1	11348897		2430.16	1	33731976		2431.01	1	12957717		2431.01	1	12448432		2431.01	1	13494613
2432.7	1	668621		2432.7	1	24519516		2432.7	1	30991654		2432.7	1	42857093		2432.7	1	4212282		2019.87	1	3300955		2432.7	1	11345614		2431.85	1	33728144		2432.7	1	12954520		2432.7	1	12444298		2432.7	1	13492778
2434.38	1	669047		2434.38	1	24523774		2434.38	1	31007615		2434.38	1	42874005		2434.38	1	4212387		2021.65	1	3302201		2434.38	1	11338343		2433.54	1	33713390		2434.38	1	12943195		2434.38	1	12441588		2434.38	1	13489155
2436.07	1	668131		2436.07	1	24537757		2436.07	1	31007262		2436.07	1	42875136		2436.07	1	4211094		2023.43	1	3302474		2436.07	1	11338978		2435.23	1	33720201		2436.07	1	12948155		2436.07	1	12441257		2436.07	1	13486727
2437.75	1	667879		2437.75	1	24517782		2437.75	1	30993799		2437.75	1	42877018		2437.75	1	4205156		2025.21	1	3299395		2437.75	1	11328084		2436.92	1	33696902		2437.75	1	12924969		2437.75	1	12424833		2437.75	1	13471181
2439.43	1	667566		2439.43	1	24528905		2439.43	1	31019255		2439.43	1	42899631		2439.43	1	4209889		2026.99	1	3300199		2439.43	1	11331075		2438.61	1	33708719		2439.43	1	12929344		2439.43	1	12431684		2439.43	1	13478366
2441.12	1	668699		2441.12	1	24533663		2441.12	1	31019537		2441.12	1	42892074		2441.12	1	4209554		2028.77	1	3300522		2441.12	1	11324588		2440.3	1	33695566		2441.12	1	12921552		2441.12	1	12427264		2441.12	1	13471782
2442.8	1	666600		2442.8	1	24541986		2442.8	1	31037110		2442.8	1	42907097		2442.8	1	4210164		2030.55	1	3299665		2442.8	1	11326004		2441.99	1	33707193		2442.8	1	12920393		2442.8	1	12429139		2442.8	1	13473589
2444.49	1	667184		2444.49	1	24545090		2444.49	1	31046762		2444.49	1	42930380		2444.49	1	4208049		2032.33	1	3299657		2444.49	1	11318277		2443.68	1	33692040		2444.49	1	12915263		2444.49	1	12423691		2444.49	1	13470015
2446.17	1	666970		2446.17	1	24550500		2446.17	1	31054658		2446.17	1	42930861		2446.17	1	4208118		2034.1	1	3300231		2446.17	1	11314762		2445.37	1	33690765		2446.17	1	12907878		2446.17	1	12420166		2446.17	1	13467775
2447.85	1	665503		2447.85	1	24559716		2447.85	1	31078575		2447.85	1	42957387		2447.85	1	4208625		2035.88	1	3300187		2447.85	1	11308874		2447.06	1	33696389		2447.85	1	12906184		2447.85	1	12420782		2447.85	1	13469202
2449.53	1	666124		2449.53	1	24548067		2449.53	1	31071351		2449.53	1	42950742		2449.53	1	4207759		2037.66	1	3296429		2449.53	1	11302600		2448.75	1	33678342		2449.53	1	12893402		2449.53	1	12417182		2449.53	1	13466585
2451.22	1	665894		2451.22	1	24560100		2451.22	1	31079689		2451.22	1	42968786		2451.22	1	4207509		2039.44	1	3298634		2451.22	1	11302235		2450.44	1	33688376		2451.22	1	12896478		2451.22	1	12416851		2451.22	1	13468582
2452.9	1	665750		2452.9	1	24564669		2452.9	1	31107582		2452.9	1	42985695		2452.9	1	4207402		2041.21	1	3299771		2452.9	1	11298424		2452.13	1	33690183		2452.9	1	12894969		2452.9	1	12416973		2452.9	1	13469896
2454.58	1	665815		2454.58	1	24588880		2454.58	1	31121156		2454.58	1	43014963		2454.58	1	4206739		2042.99	1	3300110		2454.58	1	11296517		2453.81	1	33694607		2454.58	1	12888709		2454.58	1	12416789		2454.58	1	13466070
2456.26	1	664580		2456.26	1	24581200		2456.26	1	31124205		2456.26	1	43011149		2456.26	1	4206392		2044.77	1	3298794		2456.26	1	11291272		2455.5	1	33697305		2456.26	1	12885457		2456.26	1	12415291		2456.26	1	13471465
2457.94	1	664348		2457.94	1	24580678		2457.94	1	31135449		2457.94	1	43018561		2457.94	1	4206414		2046.54	1	3298079		2457.94	1	11282944		2457.19	1	33680260		2457.94	1	12874916		2457.94	1	12408145		2457.94	1	13461812
2459.62	1	665047		2459.62	1	24595157		2459.62	1	31154745		2459.62	1	43052179		2459.62	1	4205939		2048.32	1	3299845		2459.62	1	11282597		2458.87	1	33707233		2459.62	1	12876035		2459.62	1	12414046		2459.62	1	13467262
2461.3	1	664837		2461.3	1	24594100		2461.3	1	31161792		2461.3	1	43065110		2461.3	1	4206679		2050.09	1	3302048		2461.3	1	11275322		2460.56	1	33702105		2461.3	1	12870861		2461.3	1	12413647		2461.3	1	13464375
2462.98	1	664148		2462.98	1	24609002		2462.98	1	31177004		2462.98	1	43077644		2462.98	1	4208368		2051.86	1	3300753		2462.98	1	11266872		2462.24	1	33698381		2462.98	1	12867797		2462.98	1	12410940		2462.98	1	13468371
2464.66	1	663752		2464.66	1	24603782		2464.66	1	31168318		2464.66	1	43074066		2464.66	1	4203531		2053.64	1	3298356		2464.66	1	11253666		2463.93	1	33681214		2464.66	1	12851231		2464.66	1	12403401		2464.66	1	13459962
2466.33	1	663042		2466.33	1	24607619		2466.33	1	31188428		2466.33	1	43080937		2466.33	1	4205086		2055.41	1	3300275		2466.33	1	11249035		2465.61	1	33682971		2466.33	1	12849930		2466.33	1	12409275		2466.33	1	13461067
2468.01	1	663914		2468.01	1	24612697		2468.01	1	31184582		2468.01	1	43081307		2468.01	1	4203634		2057.19	1	3296291		2468.01	1	11237553		2467.3	1	33668982		2468.01	1	12842125		2468.01	1	12401541		2468.01	1	13456165
2469.69	1	663083		2469.69	1	24617571		2469.69	1	31199287		2469.69	1	43103834		2469.69	1	4205860		2058.96	1	3297931		2469.69	1	11231848		2468.98	1	33686384		2469.69	1	12841686		2469.69	1	12402985		2469.69	1	13462659
2471.37	1	664244		2471.37	1	24626922		2471.37	1	31216093		2471.37	1	43134007		2471.37	1	4205982		2060.73	1	3297563		2471.37	1	11227644		2470.67	1	33683017		2471.37	1	12840783		2471.37	1	12404177		2471.37	1	13463001
2473.05	1	663477		2473.05	1	24641917		2473.05	1	31230273		2473.05	1	43147546		2473.05	1	4204584		2062.5	1	3299202		2473.05	1	11224797		2472.35	1	33689825		2473.05	1	12837468		2473.05	1	12403631		2473.05	1	13466402
2474.72	1	663828		2474.72	1	24635461		2474.72	1	31223651		2474.72	1	43146835		2474.72	1	4205095		2064.27	1	3296398		2474.72	1	11215889		2474.03	1	33686750		2474.72	1	12832357		2474.72	1	12399774		2474.72	1	13458548
2476.4	1	663775		2476.4	1	24640507		2476.4	1	31240820		2476.4	1	43163955		2476.4	1	4205367		2066.05	1	3297585		2476.4	1	11210639		2475.72	1	33679457		2476.4	1	12830589		2476.4	1	12398931		2476.4	1	13458111
2478.07	1	662533		2478.07	1	24655399		2478.07	1	31260937		2478.07	1	43178184		2478.07	1	4204011		2067.82	1	3297925		2478.07	1	11208605		2477.4	1	33702205		2478.07	1	12829225		2478.07	1	12405973		2478.07	1	13465042
2479.75	1	662193		2479.75	1	24654783		2479.75	1	31269461		2479.75	1	43203678		2479.75	1	4202778		2069.59	1	3295245		2479.75	1	11196336		2479.08	1	33705368		2479.75	1	12823799		2479.75	1	12399819		2479.75	1	13463920
2481.42	1	662458		2481.42	1	24667138		2481.42	1	31291268		2481.42	1	43219507		2481.42	1	4205082		2071.36	1	3296235		2481.42	1	11193180		2480.76	1	33702418		2481.42	1	12822957		2481.42	1	12402456		2481.42	1	13466984
2483.1	1	662328		2483.1	1	24659789		2483.1	1	31284103		2483.1	1	43208107		2483.1	1	4204396		2073.13	1	3295750		2483.1	1	11184371		2482.44	1	33688281		2483.1	1	12813897		2483.1	1	12397526		2483.1	1	13464110
2484.77	1	663600		2484.77	1	24697854		2484.77	1	31348928		2484.77	1	43297565		2484.77	1	4204047		2074.89	1	3297459		2484.77	1	11182810		2484.12	1	33717445		2484.77	1	12819053		2484.77	1	12401250		2484.77	1	13475608
2486.45	1	323679		2486.45	1	13499411		2486.45	1	16196108		2486.45	1	20994003		2486.45	1	3442004		2076.66	1	2116004		2486.45	1	8099024		2485.8	1	21449210		2486.45	1	8834207		2486.45	1	8652023		2486.45	1	9225972
2488.12	1	658598		2488.12	1	24581436		2488.12	1	31223192		2488.12	1	43137199		2488.12	1	4177541		2078.43	1	3274485		2488.12	1	11098871		2487.48	1	33483934		2488.12	1	12737369		2488.12	1	12326152		2488.12	1	13391211
2489.79	1	661738		2489.79	1	24698318		2489.79	1	31353483		2489.79	1	43303465		2489.79	1	4203301		2080.2	1	3293888		2489.79	1	11160066		2489.16	1	33704406		2489.79	1	12812742		2489.79	1	12397904		2489.79	1	13469797
2491.47	1	661978		2491.47	1	24702462		2491.47	1	31370658		2491.47	1	43318923		2491.47	1	4204004		2081.97	1	3291832		2491.47	1	11153047		2490.84	1	33704473		2491.47	1	12800431		2491.47	1	12392478		2491.47	1	13462975
2493.14	1	661316		2493.14	1	24708917		2493.14	1	31374332		2493.14	1	43330612		2493.14	1	4203473		2083.73	1	3290845		2493.14	1	11141240		2492.52	1	33710563		2493.14	1	12800759		2493.14	1	12390700		2493.14	1	13465273
2494.81	1	661907		2494.81	1	24726496		2494.81	1	31406142		2494.81	1	43366977		2494.81	1	4203746		2085.5	1	3289813		2494.81	1	11138847		2494.2	1	33718177		2494.81	1	12805086		2494.81	1	12396594		2494.81	1	13473044
2496.48	1	660858		2496.48	1	24725062		2496.48	1	31405362		2496.48	1	43363092		2496.48	1	4202354		2087.27	1	3289928		2496.48	1	11122444		2495.88	1	33700327		2496.48	1	12796572		2496.48	1	12391239		2496.48	1	13468896
2498.16	1	661010		2498.16	1	24727217		2498.16	1	31421268		2498.16	1	43379557		2498.16	1	4204182		2089.03	1	3291629		2498.16	1	11119271		2497.56	1	33718221		2498.16	1	12797666		2498.16	1	12395773		2498.16	1	13476647
2499.83	1	660674		2499.83	1	24725955		2499.83	1	31420315		2499.83	1	43366538		2499.83	1	4200814		2090.8	1	3290396		2499.83	1	11101595		2499.23	1	33696747		2499.83	1	12786838		2499.83	1	12387221		2499.83	1	13465720
2501.5	1	660218		2501.5	1	24740426		2501.5	1	31446487		2501.5	1	43404385		2501.5	1	4203305		2092.56	1	3292215		2501.5	1	11090261		2500.91	1	33705166		2501.5	1	12783829		2501.5	1	12389150		2501.5	1	13471758
2503.17	1	660484		2503.17	1	24742218		2503.17	1	31457366		2503.17	1	43413523		2503.17	1	4203902		2094.33	1	3290105		2503.17	1	11082799		2502.59	1	33709985		2503.17	1	12785439		2503.17	1	12390608		2503.17	1	13473048
2504.84	1	660410		2504.84	1	24761442		2504.84	1	31481364		2504.84	1	43440267		2504.84	1	4203230		2096.09	1	3289253		2504.84	1	11071188		2504.26	1	33705895		2504.84	1	12786461		2504.84	1	12391346		2504.84	1	13475004
2506.51	1	659321		2506.51	1	24751056		2506.51	1	31473476		2506.51	1	43436627		2506.51	1	4202040		2097.86	1	3290014		2506.51	1	11058486		2505.94	1	33705024		2506.51	1	12778549		2506.51	1	12386778		2506.51	1	13472214
2508.18	1	659683		2508.18	1	24763024		2508.18	1	31493502		2508.18	1	43462447		2508.18	1	4201561		2099.62	1	3291108		2508.18	1	11041464		2507.61	1	33711961		2508.18	1	12776065		2508.18	1	12385811		2508.18	1	13466057
2509.85	1	658658		2509.85	1	24768093		2509.85	1	31508614		2509.85	1	43477729		2509.85	1	4200603		2101.38	1	3288763		2509.85	1	11023177		2509.29	1	33687454		2509.85	1	12766194		2509.85	1	12381240		2509.85	1	13464742
2511.51	1	659123		2511.51	1	24778181		2511.51	1	31522747		2511.51	1	43502548		2511.51	1	4200945		2103.15	1	3291687		2511.51	1	11014774		2510.97	1	33708775		2511.51	1	12764631		2511.51	1	12384735		2511.51	1	13471159
2513.18	1	659879		2513.18	1	24793712		2513.18	1	31544048		2513.18	1	43521390		2513.18	1	4202095		2104.91	1	3295893		2513.18	1	11002590		2512.64	1	33709643		2513.18	1	12764603		2513.18	1	12386123		2513.18	1	13473595
2514.85	1	659413		2514.85	1	24793038		2514.85	1	31560350		2514.85	1	43539044		2514.85	1	4201114		2106.67	1	3299465		2514.85	1	10994561		2514.31	1	33705879		2514.85	1	12756851		2514.85	1	12386321		2514.85	1	13470018
2516.52	1	659012		2516.52	1	24789179		2516.52	1	31565811		2516.52	1	43555941		2516.52	1	4200955		2108.43	1	3306050		2516.52	1	10977714		2515.99	1	33709638		2516.52	1	12754435		2516.52	1	12385754		2516.52	1	13472668
2518.18	1	659029		2518.18	1	24806898		2518.18	1	31580949		2518.18	1	43563787		2518.18	1	4200569		2110.19	1	3314535		2518.18	1	10966236		2517.66	1	33700758		2518.18	1	12746610		2518.18	1	12381658		2518.18	1	13475367
2519.85	1	658921		2519.85	1	24817875		2519.85	1	31602902		2519.85	1	43598659		2519.85	1	4201221		2111.95	1	3322626		2519.85	1	10957827		2519.33	1	33713885		2519.85	1	12746620		2519.85	1	12384244		2519.85	1	13478382
2521.52	1	658952		2521.52	1	24822931		2521.52	1	31615128		2521.52	1	43609709		2521.52	1	4197401		2113.71	1	3329667		2521.52	1	10937431		2521.01	1	33707984		2521.52	1	12738853		2521.52	1	12383805		2521.52	1	13478622
2523.18	1	658618		2523.18	1	24848555		2523.18	1	31658166		2523.18	1	43651188		2523.18	1	4202398		2115.47	1	3338073		2523.18	1	10936701		2522.68	1	33732385		2523.18	1	12747992		2523.18	1	12391064		2523.18	1	13487342
2524.85	1	658406		2524.85	1	24848865		2524.85	1	31653545		2524.85	1	43646703		2524.85	1	4199667		2117.23	1	3333943		2524.85	1	10914991		2524.35	1	33727764		2524.85	1	12735043		2524.85	1	12388605		2524.85	1	13484104
2526.51	1	658807		2526.51	1	24869085		2526.51	1	31685232		2526.51	1	43685611		2526.51	1	4201076		2118.99	1	3326654		2526.51	1	10902123		2526.02	1	33736964		2526.51	1	12737732		2526.51	1	12390585		2526.51	1	13489495
2528.18	1	658699		2528.18	1	24873840		2528.18	1	31692515		2528.18	1	43693155		2528.18	1	4200295		2120.75	1	3312558		2528.18	1	10888363		2527.69	1	33747456		2528.18	1	12731965		2528.18	1	12389323		2528.18	1	13487302
2529.84	1	659064		2529.84	1	24878552		2529.84	1	31712389		2529.84	1	43710103		2529.84	1	4201034		2122.51	1	3299376		2529.84	1	10871496		2529.36	1	33750526		2529.84	1	12730738		2529.84	1	12392272		2529.84	1	13486743
2531.51	1	657693		2531.51	1	24878799		2531.51	1	31709335		2531.51	1	43717264		2531.51	1	4198113		2124.27	1	3288615		2531.51	1	10847876		2531.03	1	33719780		2531.51	1	12718502		2531.51	1	12387421		2531.51	1	13486164
2533.17	1	657112		2533.17	1	24894876		2533.17	1	31745184		2533.17	1	43737060		2533.17	1	4202115		2126.03	1	3279921		2533.17	1	10842625		2532.7	1	33743625		2533.17	1	12718142		2533.17	1	12390337		2533.17	1	13488431
2534.84	1	658226		2534.84	1	24897993		2534.84	1	31746929		2534.84	1	43753925		2534.84	1	4199438		2127.78	1	3276577		2534.84	1	10822048		2534.37	1	33748332		2534.84	1	12716270		2534.84	1	12395488		2534.84	1	13491944
2536.5	1	657823		2536.5	1	24910639		2536.5	1	31775608		2536.5	1	43787408		2536.5	1	4202584		2129.54	1	3271796		2536.5	1	10811185		2536.04	1	33753415		2536.5	1	12712959		2536.5	1	12391077		2536.5	1	13495158
2538.16	1	658835		2538.16	1	24929767		2538.16	1	31807174		2538.16	1	43817346		2538.16	1	4202878		2131.3	1	3269427		2538.16	1	10799136		2537.71	1	33767028		2538.16	1	12718202		2538.16	1	12395400		2538.16	1	13502308
2539.82	1	657234		2539.82	1	24919414		2539.82	1	31804704		2539.82	1	43799955		2539.82	1	4200873		2133.05	1	3266225		2539.82	1	10780355		2539.38	1	33762987		2539.82	1	12708077		2539.82	1	12390677		2539.82	1	13496804
2541.49	1	657493		2541.49	1	24925724		2541.49	1	31814659		2541.49	1	43824727		2541.49	1	4198352		2134.81	1	3262271		2541.49	1	10769969		2541.05	1	33745530		2541.49	1	12700158		2541.49	1	12384515		2541.49	1	13493300
2543.15	1	656842		2543.15	1	24940413		2543.15	1	31837626		2543.15	1	43836303		2543.15	1	4201709		2136.56	1	3261109		2543.15	1	10767343		2542.72	1	33770777		2543.15	1	12703022		2543.15	1	12390543		2543.15	1	13500698
2544.81	1	657154		2544.81	1	24947422		2544.81	1	31853465		2544.81	1	43856090		2544.81	1	4199968		2138.32	1	3260106		2544.81	1	10756331		2544.38	1	33779748		2544.81	1	12700502		2544.81	1	12392275		2544.81	1	13504231
2546.47	1	656651		2546.47	1	24935451		2546.47	1	31852999		2546.47	1	43836468		2546.47	1	4199514		2140.07	1	3255638		2546.47	1	10746423		2546.05	1	33762911		2546.47	1	12693326		2546.47	1	12386459		2546.47	1	13499078
2548.13	1	656075		2548.13	1	24951014		2548.13	1	31878564		2548.13	1	43865395		2548.13	1	4198578		2141.83	1	3255293		2548.13	1	10739558		2547.72	1	33774838		2548.13	1	12694424		2548.13	1	12385466		2548.13	1	13501760
2549.79	1	656754		2549.79	1	24944902		2549.79	1	31883711		2549.79	1	43867957		2549.79	1	4199104		2143.58	1	3252805		2549.79	1	10729605		2549.38	1	33753086		2549.79	1	12681498		2549.79	1	12379125		2549.79	1	13497026
2551.45	1	656520		2551.45	1	24957935		2551.45	1	31921249		2551.45	1	43899291		2551.45	1	4198058		2145.33	1	3251459		2551.45	1	10728282		2551.05	1	33769711		2551.45	1	12689220		2551.45	1	12384037		2551.45	1	13503623
2553.11	1	656179		2553.11	1	24958999		2553.11	1	31933759		2553.11	1	43900314		2553.11	1	4198904		2147.09	1	3252348		2553.11	1	10719450		2552.72	1	33780889		2553.11	1	12678037		2553.11	1	12385857		2553.11	1	13504161
2554.77	1	656595		2554.77	1	24975539		2554.77	1	31959290		2554.77	1	43927212		2554.77	1	4197031		2148.84	1	3247704		2554.77	1	10719870		2554.38	1	33794487		2554.77	1	12683830		2554.77	1	12386549		2554.77	1	13509933
2556.43	1	656967		2556.43	1	24982104		2556.43	1	31975217		2556.43	1	43946978		2556.43	1	4200480		2150.59	1	3246365		2556.43	1	10716047		2556.05	1	33791962		2556.43	1	12682526		2556.43	1	12387929		2556.43	1	13509731
2558.09	1	655932		2558.09	1	24994748		2558.09	1	31994535		2558.09	1	43964749		2558.09	1	4198676		2152.34	1	3243654		2558.09	1	10714195		2557.71	1	33793533		2558.09	1	12681619		2558.09	1	12388858		2558.09	1	13510173
2559.74	1	656524		2559.74	1	24988651		2559.74	1	32002588		2559.74	1	43962510		2559.74	1	4195828		2154.09	1	3238956		2559.74	1	10710029		2559.37	1	33784596		2559.74	1	12681672		2559.74	1	12379521		2559.74	1	13506947
2561.4	1	656524		2561.4	1	25014187		2561.4	1	32038245		2561.4	1	44005923		2561.4	1	4198409		2155.84	1	3240063		2561.4	1	10713107		2561.04	1	33818380		2561.4	1	12690251		2561.4	1	12389352		2561.4	1	13514470
2563.06	1	656918		2563.06	1	25024711		2563.06	1	32040913		2563.06	1	44022565		2563.06	1	4198395		2157.59	1	3236732		2563.06	1	10715340		2562.7	1	33828532		2563.06	1	12686137		2563.06	1	12390919		2563.06	1	13521284
2564.72	1	656523		2564.72	1	25037540		2564.72	1	32068420		2564.72	1	44054002		2564.72	1	4198778		2159.34	1	3234891		2564.72	1	10715762		2564.36	1	33829113		2564.72	1	12684257		2564.72	1	12392131		2564.72	1	13520249
2566.37	1	656149		2566.37	1	25049486		2566.37	1	32077599		2566.37	1	44076621		2566.37	1	4199465		2161.09	1	3234962		2566.37	1	10717985		2566.03	1	33847231		2566.37	1	12688575		2566.37	1	12395374		2566.37	1	13527181
2568.03	1	656512		2568.03	1	25047833		2568.03	1	32069888		2568.03	1	44078938		2568.03	1	4195534		2162.84	1	3231712		2568.03	1	10709784		2567.69	1	33832993		2568.03	1	12678002		2568.03	1	12385525		2568.03	1	13519433
2569.69	1	655711		2569.69	1	25067657		2569.69	1	32094555		2569.69	1	44116848		2569.69	1	4199680		2164.59	1	3229589		2569.69	1	10719398		2569.35	1	33859577		2569.69	1	12685672		2569.69	1	12397994		2569.69	1	13528709
2571.34	1	656342		2571.34	1	25070398		2571.34	1	32105717		2571.34	1	44128039		2571.34	1	4199016		2166.34	1	3229609		2571.34	1	10716159		2571.01	1	33858734		2571.34	1	12682918		2571.34	1	12393356		2571.34	1	13525936
2573	1	655246		2573	1	25081555		2573	1	32113126		2573	1	44151304		2573	1	4197379		2168.09	1	3224894		2573	1	10710548		2572.67	1	33864519		2573	1	12677568		2573	1	12397636		2573	1	13525073
2574.65	1	655590		2574.65	1	25090416		2574.65	1	32115103		2574.65	1	44165000		2574.65	1	4196618		2169.84	1	3220906		2574.65	1	10702123		2574.34	1	33863992		2574.65	1	12677971		2574.65	1	12392872		2574.65	1	13521243
2576.3	1	655669		2576.3	1	25109664		2576.3	1	32148065		2576.3	1	44190531		2576.3	1	4197853		2171.58	1	3220278		2576.3	1	10706613		2575.99	1	33884717		2576.3	1	12686916		2576.3	1	12400879		2576.3	1	13528436
2577.96	1	655303		2577.96	1	25121072		2577.96	1	32162033		2577.96	1	44224961		2577.96	1	4198345		2173.33	1	3218614		2577.96	1	10695097		2577.66	1	33898059		2577.96	1	12682934		2577.96	1	12401573		2577.96	1	13531969
2579.61	1	655787		2579.61	1	25131329		2579.61	1	32166110		2579.61	1	44248987		2579.61	1	4198206		2175.08	1	3216316		2579.61	1	10689071		2579.32	1	33904781		2579.61	1	12688638		2579.61	1	12404559		2579.61	1	13535253
2581.27	1	654995		2581.27	1	25146822		2581.27	1	32197495		2581.27	1	44287943		2581.27	1	4198670		2176.82	1	3215214		2581.27	1	10680005		2580.97	1	33915749		2581.27	1	12689243		2581.27	1	12408939		2581.27	1	13538744
2582.92	1	654025		2582.92	1	25150334		2582.92	1	32208461		2582.92	1	44276590		2582.92	1	4198324		2178.57	1	3210774		2582.92	1	10666895		2582.63	1	33911878		2582.92	1	12683731		2582.92	1	12407053		2582.92	1	13534836
2584.57	1	653700		2584.57	1	25162745		2584.57	1	32206215		2584.57	1	44293848		2584.57	1	4198925		2180.31	1	3206978		2584.57	1	10656437		2584.29	1	33910166		2584.57	1	12684088		2584.57	1	12410125		2584.57	1	13536846
2586.22	1	654045		2586.22	1	25171072		2586.22	1	32228131		2586.22	1	44320672		2586.22	1	4198691		2182.06	1	3207026		2586.22	1	10652552		2585.95	1	33926917		2586.22	1	12685341		2586.22	1	12413794		2586.22	1	13542390
2587.88	1	654094		2587.88	1	25195800		2587.88	1	32250342		2587.88	1	44354293		2587.88	1	4198607		2183.8	1	3205057		2587.88	1	10649465		2587.61	1	33943215		2587.88	1	12683522		2587.88	1	12415953		2587.88	1	13546476
2589.53	1	654476		2589.53	1	25200900		2589.53	1	32262526		2589.53	1	44368719		2589.53	1	4197462		2185.55	1	3203589		2589.53	1	10637627		2589.27	1	33949717		2589.53	1	12685912		2589.53	1	12418214		2589.53	1	13546482
2591.18	1	652733		2591.18	1	25199059		2591.18	1	32275581		2591.18	1	44388385		2591.18	1	4197447		2187.29	1	3201278		2591.18	1	10628865		2590.92	1	33945327		2591.18	1	12685017		2591.18	1	12416784		2591.18	1	13543516
2592.83	1	654797		2592.83	1	25220359		2592.83	1	32289269		2592.83	1	44408878		2592.83	1	4199633		2189.03	1	3200303		2592.83	1	10618769		2592.58	1	33953818		2592.83	1	12687746		2592.83	1	12423014		2592.83	1	13550558
2594.48	1	654045		2594.48	1	25228618		2594.48	1	32302004		2594.48	1	44419476		2594.48	1	4196562		2190.78	1	3195952		2594.48	1	10602840		2594.24	1	33953794		2594.48	1	12685774		2594.48	1	12423309		2594.48	1	13551699
2596.13	1	653735		2596.13	1	25248905		2596.13	1	32334621		2596.13	1	44446552		2596.13	1	4198708		2192.52	1	3196666		2596.13	1	10592805		2595.89	1	33982357		2596.13	1	12688013		2596.13	1	12427202		2596.13	1	13558540
2597.78	1	653286		2597.78	1	25256524		2597.78	1	32345268		2597.78	1	44471068		2597.78	1	4198057		2194.26	1	3194863		2597.78	1	10579089		2597.55	1	33988214		2597.78	1	12687237		2597.78	1	12426591		2597.78	1	13558110
2599.43	1	652980		2599.43	1	25257465		2599.43	1	32356116		2599.43	1	44482438		2599.43	1	4195836		2196.01	1	3191741		2599.43	1	10563348		2599.2	1	33981519		2599.43	1	12683514		2599.43	1	12428219		2599.43	1	13562314
2601.08	1	652646		2601.08	1	25267954		2601.08	1	32372952		2601.08	1	44506993		2601.08	1	4195517		2197.75	1	3191336		2601.08	1	10550680		2600.86	1	33995249		2601.08	1	12685668		2601.08	1	12431296		2601.08	1	13567730
2602.73	1	652200		2602.73	1	25282998		2602.73	1	32390587		2602.73	1	44526117		2602.73	1	4194666		2199.49	1	3192007		2602.73	1	10539940		2602.51	1	34003845		2602.73	1	12686987		2602.73	1	12430858		2602.73	1	13571358
2604.38	1	652663		2604.38	1	25295181		2604.38	1	32404145		2604.38	1	44535793		2604.38	1	4195575		2201.23	1	3186881		2604.38	1	10531117		2604.17	1	34007471		2604.38	1	12685914		2604.38	1	12437983		2604.38	1	13572816
2606.02	1	652041		2606.02	1	25302679		2606.02	1	32422419		2606.02	1	44563395		2606.02	1	4193921		2202.97	1	3184166		2606.02	1	10519811		2605.82	1	34015951		2606.02	1	12690138		2606.02	1	12439670		2606.02	1	13580142
2607.67	1	651918		2607.67	1	25320612		2607.67	1	32449794		2607.67	1	44592784		2607.67	1	4194461		2204.71	1	3178900		2607.67	1	10511606		2607.47	1	34024338		2607.67	1	12689316		2607.67	1	12448154		2607.67	1	13583861
2609.32	1	652169		2609.32	1	25340598		2609.32	1	32464162		2609.32	1	44610086		2609.32	1	4195470		2206.45	1	3178830		2609.32	1	10502169		2609.13	1	34031822		2609.32	1	12693115		2609.32	1	12448930		2609.32	1	13588932
2610.97	1	652403		2610.97	1	25353063		2610.97	1	32487242		2610.97	1	44647923		2610.97	1	4195743		2208.19	1	3175176		2610.97	1	10489927		2610.78	1	34058587		2610.97	1	12692481		2610.97	1	12451568		2610.97	1	13591523
2612.61	1	652290		2612.61	1	25364817		2612.61	1	32515659		2612.61	1	44667696		2612.61	1	4196757		2209.93	1	3174361		2612.61	1	10480148		2612.43	1	34060761		2612.61	1	12696906		2612.61	1	12454196		2612.61	1	13602688
2614.26	1	651420		2614.26	1	25381921		2614.26	1	32542784		2614.26	1	44704641		2614.26	1	4195256		2211.66	1	3171761		2614.26	1	10468165		2614.09	1	34089845		2614.26	1	12701150		2614.26	1	12459059		2614.26	1	13606119
2615.91	1	652071		2615.91	1	25396952		2615.91	1	32568895		2615.91	1	44732390		2615.91	1	4196647		2213.4	1	3167445		2615.91	1	10463348		2615.74	1	34105626		2615.91	1	12704244		2615.91	1	12465577		2615.91	1	13611903
2617.55	1	650452		2617.55	1	25388254		2617.55	1	32539567		2617.55	1	44685942		2617.55	1	4193161		2215.14	1	3161240		2617.55	1	10451094		2617.39	1	34081630		2617.55	1	12688314		2617.55	1	12456231		2617.55	1	13603628
2619.2	1	650784		2619.2	1	25410331		2619.2	1	32582377		2619.2	1	44743479		2619.2	1	4195202		2216.88	1	3163937		2619.2	1	10450046		2619.04	1	34120481		2619.2	1	12699579		2619.2	1	12469257		2619.2	1	13618245
2620.84	1	651206		2620.84	1	25428538		2620.84	1	32615289		2620.84	1	44785019		2620.84	1	4194910		2218.61	1	3159694		2620.84	1	10439895		2620.69	1	34136984		2620.84	1	12696819		2620.84	1	12473572		2620.84	1	13622028
2622.49	1	650754		2622.49	1	25432212		2622.49	1	32609660		2622.49	1	44772474		2622.49	1	4192040		2220.35	1	3159907		2622.49	1	10435420		2622.34	1	34137414		2622.49	1	12693119		2622.49	1	12470587		2622.49	1	13620897
2624.13	1	650560		2624.13	1	25442583		2624.13	1	32628040		2624.13	1	44791611		2624.13	1	4194361		2222.09	1	3157396		2624.13	1	10433395		2623.99	1	34159006		2624.13	1	12699279		2624.13	1	12480018		2624.13	1	13626974
2625.77	1	649731		2625.77	1	25445254		2625.77	1	32639840		2625.77	1	44801728		2625.77	1	4193214		2223.82	1	3154145		2625.77	1	10432960		2625.64	1	34149583		2625.77	1	12694864		2625.77	1	12473438		2625.77	1	13628001
2627.42	1	649500		2627.42	1	25447839		2627.42	1	32645723		2627.42	1	44802964		2627.42	1	4190767		2225.56	1	3152736		2627.42	1	10431751		2627.29	1	34158167		2627.42	1	12696384		2627.42	1	12469997		2627.42	1	13626636
2629.06	1	649694		2629.06	1	25479416		2629.06	1	32675427		2629.06	1	44844568		2629.06	1	4190944		2227.29	1	3150662		2629.06	1	10435259		2628.94	1	34183765		2629.06	1	12705545		2629.06	1	12477383		2629.06	1	13638229
2630.7	1	648887		2630.7	1	25484719		2630.7	1	32687801		2630.7	1	44852008		2630.7	1	4192401		2229.03	1	3150121		2630.7	1	10432765		2630.59	1	34190344		2630.7	1	12713822		2630.7	1	12480942		2630.7	1	13642360
2632.34	1	649085		2632.34	1	25503184		2632.34	1	32711616		2632.34	1	44882753		2632.34	1	4192717		2230.76	1	3146877		2632.34	1	10435775		2632.24	1	34215893		2632.34	1	12715414		2632.34	1	12485726		2632.34	1	13650600
2633.99	1	650124		2633.99	1	25513893		2633.99	1	32743629		2633.99	1	44905781		2633.99	1	4193201		2232.49	1	3147211		2633.99	1	10426931		2633.88	1	34235555		2633.99	1	12722317		2633.99	1	12489796		2633.99	1	13659515
2635.63	1	649166		2635.63	1	25531122		2635.63	1	32753953		2635.63	1	44914204		2635.63	1	4192968		2234.23	1	3142724		2635.63	1	10424797		2635.53	1	34250533		2635.63	1	12726582		2635.63	1	12493813		2635.63	1	13667413
2637.27	1	649194		2637.27	1	25536146		2637.27	1	32771002		2637.27	1	44938964		2637.27	1	4192722		2235.96	1	3139909		2637.27	1	10413708		2637.18	1	34253907		2637.27	1	12722419		2637.27	1	12492440		2637.27	1	13665549
2638.91	1	649379		2638.91	1	25561503		2638.91	1	32812921		2638.91	1	44996518		2638.91	1	4194362		2237.69	1	3138058		2638.91	1	10415081		2638.82	1	34281861		2638.91	1	12734000		2638.91	1	12501922		2638.91	1	13682860
2640.55	1	647564		2640.55	1	25569767		2640.55	1	32797807		2640.55	1	44991060		2640.55	1	4192344		2239.42	1	3133546		2640.55	1	10412487		2640.47	1	34287523		2640.55	1	12733956		2640.55	1	12500428		2640.55	1	13683312
2642.19	1	648708		2642.19	1	25597812		2642.19	1	32849537		2642.19	1	45045057		2642.19	1	4195745		2241.16	1	3130345		2642.19	1	10414776		2642.12	1	34327927		2642.19	1	12748536		2642.19	1	12513745		2642.19	1	13698182
2643.83	1	648097		2643.83	1	25604258		2643.83	1	32865801		2643.83	1	45065790		2643.83	1	4191812		2242.89	1	3129948		2643.83	1	10414687		2643.76	1	34324784		2643.83	1	12746841		2643.83	1	12508957		2643.83	1	13700892
2645.47	1	648640		2645.47	1	25626490		2645.47	1	32893160		2645.47	1	45085915		2645.47	1	4193686		2244.62	1	3125884		2645.47	1	10416596		2645.41	1	34357426		2645.47	1	12755691		2645.47	1	12519742		2645.47	1	13706925
2647.11	1	648915		2647.11	1	25640429		2647.11	1	32914631		2647.11	1	45106941		2647.11	1	4194161		2246.35	1	3124768		2647.11	1	10418915		2647.05	1	34369137		2647.11	1	12759940		2647.11	1	12523024		2647.11	1	13712067
2648.75	1	648303		2648.75	1	25651587		2648.75	1	32917444		2648.75	1	45123675		2648.75	1	4193065		2248.08	1	3120316		2648.75	1	10412630		2648.7	1	34380098		2648.75	1	12753371		2648.75	1	12522641		2648.75	1	13718365
2650.39	1	648891		2650.39	1	25674849		2650.39	1	32965609		2650.39	1	45175518		2650.39	1	4192191		2249.81	1	3122274		2650.39	1	10418045		2650.34	1	34424648		2650.39	1	12766387		2650.39	1	12533509		2650.39	1	13730527
2652.02	1	648238		2652.02	1	25684638		2652.02	1	32974711		2652.02	1	45188010		2652.02	1	4191949		2251.54	1	3118958		2652.02	1	10413800		2651.99	1	34420597		2652.02	1	12764351		2652.02	1	12532982		2652.02	1	13734142
2653.66	1	647955		2653.66	1	25679150		2653.66	1	32983003		2653.66	1	45185619		2653.66	1	4193043		2253.27	1	3115889		2653.66	1	10410221		2653.63	1	34429713		2653.66	1	12762665		2653.66	1	12534790		2653.66	1	13739170
2655.3	1	647022		2655.3	1	25691435		2655.3	1	32993293		2655.3	1	45192691		2655.3	1	4190650		2254.99	1	3115734		2655.3	1	10413835		2655.27	1	34452452		2655.3	1	12765676		2655.3	1	12538152		2655.3	1	13746708
2656.93	1	647123		2656.93	1	25707980		2656.93	1	33012867		2656.93	1	45221421		2656.93	1	4190994		2256.72	1	3110288		2656.93	1	10410978		2656.91	1	34461482		2656.93	1	12774005		2656.93	1	12536490		2656.93	1	13753877
2658.57	1	647033		2658.57	1	25715095		2658.57	1	33018280		2658.57	1	45216727		2658.57	1	4190568		2258.45	1	3108995		2658.57	1	10410108		2658.56	1	34473688		2658.57	1	12774736		2658.57	1	12543605		2658.57	1	13751205
2660.21	1	647348		2660.21	1	25727111		2660.21	1	33048710		2660.21	1	45250962		2660.21	1	4188981		2260.18	1	3106777		2660.21	1	10409268		2660.2	1	34487826		2660.21	1	12781892		2660.21	1	12550995		2660.21	1	13762987
2661.84	1	646436		2661.84	1	25754335		2661.84	1	33068404		2661.84	1	45269558		2661.84	1	4192482		2261.91	1	3105858		2661.84	1	10413039		2661.84	1	34514951		2661.84	1	12792796		2661.84	1	12552917		2661.84	1	13776434
2663.48	1	647079		2663.48	1	25758471		2663.48	1	33078587		2663.48	1	45280967		2663.48	1	4188415		2263.63	1	3101765		2663.48	1	10400187		2663.48	1	34521130		2663.48	1	12785688		2663.48	1	12556986		2663.48	1	13768727
2665.11	1	646230		2665.11	1	25781623		2665.11	1	33103575		2665.11	1	45302996		2665.11	1	4188636		2265.36	1	3099668		2665.11	1	10399581		2665.12	1	34535858		2665.11	1	12791893		2665.11	1	12563539		2665.11	1	13781294
2666.75	1	647218		2666.75	1	25799396		2666.75	1	33146654		2666.75	1	45342507		2666.75	1	4190202		2267.08	1	3099115		2666.75	1	10400003		2666.76	1	34557369		2666.75	1	12801173		2666.75	1	12568716		2666.75	1	13791057
2668.38	1	646221		2668.38	1	25802526		2668.38	1	33140845		2668.38	1	45349566		2668.38	1	4188665		2268.81	1	3094652		2668.38	1	10398562		2668.4	1	34556438		2668.38	1	12799872		2668.38	1	12572739		2668.38	1	13791301
2670.02	1	645735		2670.02	1	25822259		2670.02	1	33166008		2670.02	1	45372932		2670.02	1	4184007		2270.53	1	3092249		2670.02	1	10394137		2670.04	1	34572123		2670.02	1	12802212		2670.02	1	12572481		2670.02	1	13802284
2671.65	1	645445		2671.65	1	25844902		2671.65	1	33181644		2671.65	1	45391911		2671.65	1	4187360		2272.26	1	3090088		2671.65	1	10403322		2671.68	1	34609363		2671.65	1	12818549		2671.65	1	12583009		2671.65	1	13813638
2673.28	1	646704		2673.28	1	25859500		2673.28	1	33210136		2673.28	1	45429990		2673.28	1	4183025		2273.98	1	3086434		2673.28	1	10396628		2673.32	1	34611968		2673.28	1	12819056		2673.28	1	12584518		2673.28	1	13815102
2674.92	1	645557		2674.92	1	25865751		2674.92	1	33217197		2674.92	1	45422209		2674.92	1	4184761		2275.71	1	3082600		2674.92	1	10399430		2674.96	1	34635220		2674.92	1	12825240		2674.92	1	12590178		2674.92	1	13822653
2676.55	1	645941		2676.55	1	25884361		2676.55	1	33240394		2676.55	1	45454142		2676.55	1	4185561		2277.43	1	3082901		2676.55	1	10405262		2676.6	1	34666773		2676.55	1	12836600		2676.55	1	12599129		2676.55	1	13837683
2678.18	1	644935		2678.18	1	25911545		2678.18	1	33278401		2678.18	1	45500618		2678.18	1	4186162		2279.15	1	3081184		2678.18	1	10401627		2678.24	1	34682612		2678.18	1	12840418		2678.18	1	12607605		2678.18	1	13849572
2679.82	1	644511		2679.82	1	25918194		2679.82	1	33293207		2679.82	1	45499137		2679.82	1	4182594		2280.88	1	3076460		2679.82	1	10395342		2679.88	1	34697539		2679.82	1	12844465		2679.82	1	12608390		2679.82	1	13852964
2681.45	1	645054		2681.45	1	25936721		2681.45	1	33311138		2681.45	1	45534967		2681.45	1	4183587		2282.6	1	3074724		2681.45	1	10392494		2681.51	1	34719953		2681.45	1	12854560		2681.45	1	12612011		2681.45	1	13860779
2683.08	1	645089		2683.08	1	25953430		2683.08	1	33332991		2683.08	1	45551427		2683.08	1	4184112		2284.32	1	3072403		2683.08	1	10392835		2683.15	1	34746187		2683.08	1	12861380		2683.08	1	12623138		2683.08	1	13871900
2684.71	1	644950		2684.71	1	25967097		2684.71	1	33355747		2684.71	1	45567259		2684.71	1	4183582		2286.04	1	3070530		2684.71	1	10391686		2684.79	1	34760522		2684.71	1	12860845		2684.71	1	12627419		2684.71	1	13877238
2686.34	1	644658		2686.34	1	25980281		2686.34	1	33375477		2686.34	1	45582293		2686.34	1	4182556		2287.76	1	3069078		2686.34	1	10394126		2686.42	1	34774844		2686.34	1	12870396		2686.34	1	12628475		2686.34	1	13884645
2687.97	1	643707		2687.97	1	25998630		2687.97	1	33389959		2687.97	1	45602397		2687.97	1	4181915		2289.49	1	3066846		2687.97	1	10397398		2688.06	1	34797343		2687.97	1	12882000		2687.97	1	12636782		2687.97	1	13897296
2689.6	1	644008		2689.6	1	26036735		2689.6	1	33439857		2689.6	1	45676026		2689.6	1	4180281		2291.21	1	3064070		2689.6	1	10393385		2689.7	1	34832292		2689.6	1	12896586		2689.6	1	12649992		2689.6	1	13911981
2691.23	1	644896		2691.23	1	26047220		2691.23	1	33451254		2691.23	1	45674769		2691.23	1	4181817		2292.93	1	3058800		2691.23	1	10390657		2691.33	1	34844667		2691.23	1	12898262		2691.23	1	12650678		2691.23	1	13917636
2692.86	1	644049		2692.86	1	26058099		2692.86	1	33467079		2692.86	1	45689588		2692.86	1	4179354		2294.65	1	3059097		2692.86	1	10387775		2692.97	1	34872578		2692.86	1	12908891		2692.86	1	12660906		2692.86	1	13927308
2694.49	1	644331		2694.49	1	26076119		2694.49	1	33504582		2694.49	1	45727240		2694.49	1	4182379		2296.36	1	3055945		2694.49	1	10392000		2694.6	1	34897197		2694.49	1	12926446		2694.49	1	12668752		2694.49	1	13942598
2696.12	1	644391		2696.12	1	26089938		2696.12	1	33512289		2696.12	1	45722268		2696.12	1	4179543		2298.08	1	3053627		2696.12	1	10391620		2696.23	1	34911189		2696.12	1	12921918		2696.12	1	12675213		2696.12	1	13947062
2697.74	1	643751		2697.74	1	26117199		2697.74	1	33558569		2697.74	1	45769384		2697.74	1	4179945		2299.8	1	3051537		2697.74	1	10398534		2697.87	1	34945765		2697.74	1	12941726		2697.74	1	12684574		2697.74	1	13966116
2699.37	1	643297		2699.37	1	26151389		2699.37	1	33600272		2699.37	1	45804520		2699.37	1	4179512		2301.52	1	3049076		2699.37	1	10411012		2699.5	1	34971679		2699.37	1	12953627		2699.37	1	12695716		2699.37	1	13981584
2701	1	644069		2701	1	26175827		2701	1	33636578		2701	1	45840877		2701	1	4178813		2303.24	1	3045882		2701	1	10418486		2701.13	1	34996244		2701	1	12968597		2701	1	12704355		2701	1	13994785
2702.63	1	643570		2702.63	1	26203168		2702.63	1	33682247		2702.63	1	45890153		2702.63	1	4177614		2304.96	1	3042225		2702.63	1	10428931		2702.77	1	35034808		2702.63	1	12985309		2702.63	1	12713336		2702.63	1	14012930
2704.25	1	643428		2704.25	1	26245410		2704.25	1	33744381		2704.25	1	45948877		2704.25	1	4181802		2306.67	1	3040767		2704.25	1	10445131		2704.4	1	35078750		2704.25	1	13005786		2704.25	1	12732625		2704.25	1	14038551
2705.88	1	642251		2705.88	1	26255048		2705.88	1	33766637		2705.88	1	45975551		2705.88	1	4178570		2308.39	1	3035288		2705.88	1	10449847		2706.03	1	35099827		2705.88	1	13016841		2705.88	1	12740719		2705.88	1	14052106
2707.51	1	643027		2707.51	1	26296729		2707.51	1	33829984		2707.51	1	46042825		2707.51	1	4176699		2310.11	1	3031604		2707.51	1	10464261		2707.66	1	35134379		2707.51	1	13034446		2707.51	1	12754203		2707.51	1	14072589
2709.13	1	643032		2709.13	1	26338135		2709.13	1	33881050		2709.13	1	46085735		2709.13	1	4179527		2311.82	1	3031589		2709.13	1	10480180		2709.3	1	35173935		2709.13	1	13055770		2709.13	1	12776614		2709.13	1	14095879
2710.76	1	643474		2710.76	1	26389252		2710.76	1	33948154		2710.76	1	46146495		2710.76	1	4180223		2313.54	1	3028490		2710.76	1	10500297		2710.93	1	35227797		2710.76	1	13078725		2710.76	1	12792473		2710.76	1	14122541
2712.38	1	643649		2712.38	1	26420895		2712.38	1	34023806		2712.38	1	46215787		2712.38	1	4180802		2315.25	1	3026164		2712.38	1	10520798		2712.56	1	35268326		2712.38	1	13092822		2712.38	1	12816624		2712.38	1	14149001
2714.01	1	643604		2714.01	1	26438186		2714.01	1	34070223		2714.01	1	46245636		2714.01	1	4180373		2316.97	1	3021792		2714.01	1	10535115		2714.19	1	35311149		2714.01	1	13113047		2714.01	1	12832277		2714.01	1	14177045
2715.63	1	643445		2715.63	1	26491020		2715.63	1	34144197		2715.63	1	46316890		2715.63	1	4179505		2318.68	1	3023619		2715.63	1	10556449		2715.82	1	35378073		2715.63	1	13135403		2715.63	1	12853104		2715.63	1	14202885
2717.26	1	642754		2717.26	1	26512021		2717.26	1	34198750		2717.26	1	46349084		2717.26	1	4178685		2320.4	1	3021779		2717.26	1	10573250		2717.45	1	35405138		2717.26	1	13151282		2717.26	1	12866564		2717.26	1	14227628
2718.88	1	643264		2718.88	1	26552043		2718.88	1	34222395		2718.88	1	46378247		2718.88	1	4179239		2322.11	1	3015897		2718.88	1	10593287		2719.07	1	35454890		2718.88	1	13164418		2718.88	1	12879347		2718.88	1	14238918
2720.5	1	643896		2720.5	1	26583525		2720.5	1	34266466		2720.5	1	46423280		2720.5	1	4178884		2323.82	1	3018707		2720.5	1	10612631		2720.7	1	35507963		2720.5	1	13193229		2720.5	1	12894184		2720.5	1	14265572
2722.12	1	644609		2722.12	1	26622576		2722.12	1	34286492		2722.12	1	46450876		2722.12	1	4176846		2325.54	1	3014378		2722.12	1	10629240		2722.33	1	35552093		2722.12	1	13198971		2722.12	1	12905680		2722.12	1	14277345
2723.75	1	643651		2723.75	1	26645359		2723.75	1	34310765		2723.75	1	46473676		2723.75	1	4175923		2327.25	1	3013321		2723.75	1	10642808		2723.96	1	35595250		2723.75	1	13213302		2723.75	1	12912716		2723.75	1	14291114
2725.37	1	643268		2725.37	1	26687141		2725.37	1	34326522		2725.37	1	46510331		2725.37	1	4176501		2328.96	1	3009249		2725.37	1	10663150		2725.59	1	35631175		2725.37	1	13230095		2725.37	1	12925258		2725.37	1	14302474
2726.99	1	643122		2726.99	1	26716398		2726.99	1	34339282		2726.99	1	46529158		2726.99	1	4175843		2330.67	1	3008494		2726.99	1	10683112		2727.22	1	35680103		2726.99	1	13247084		2726.99	1	12944499		2726.99	1	14320122
2728.61	1	643780		2728.61	1	26741231		2728.61	1	34353276		2728.61	1	46555294		2728.61	1	4174695		2332.38	1	3005208		2728.61	1	10693988		2728.84	1	35730574		2728.61	1	13258427		2728.61	1	12954915		2728.61	1	14329729
2730.23	1	642079		2730.23	1	26701988		2730.23	1	34301476		2730.23	1	46473626		2730.23	1	4172156		2334.09	1	2997085		2730.23	1	10693706		2730.47	1	35715114		2730.23	1	13252928		2730.23	1	12938803		2730.23	1	14316610
2731.86	1	642407		2731.86	1	26736082		2731.86	1	34339454		2731.86	1	46505483		2731.86	1	4172732		2335.8	1	2996848		2731.86	1	10714577		2732.1	1	35791819		2731.86	1	13270639		2731.86	1	12951576		2731.86	1	14331927
2733.47	1	645014		2733.47	1	26807684		2733.47	1	34426646		2733.47	1	46620535		2733.47	1	4175596		2337.51	1	2999971		2733.47	1	10740315		2733.72	1	35881996		2733.47	1	13304100		2733.47	1	12969921		2733.47	1	14358918
2735.09	1	643653		2735.09	1	26832295		2735.09	1	34453456		2735.09	1	46629973		2735.09	1	4174904		2339.22	1	2994630		2735.09	1	10757687		2735.35	1	35915007		2735.09	1	13318072		2735.09	1	12971895		2735.09	1	14362085
2736.72	1	642598		2736.72	1	26864413		2736.72	1	34487366		2736.72	1	46672143		2736.72	1	4174786		2340.93	1	2993302		2736.72	1	10772524		2736.97	1	35966724		2736.72	1	13336145		2736.72	1	12983944		2736.72	1	14382643
2738.33	1	643072		2738.33	1	26891514		2738.33	1	34505593		2738.33	1	46688939		2738.33	1	4174777		2342.64	1	2991827		2738.33	1	10789564		2738.6	1	35992532		2738.33	1	13351208		2738.33	1	12987484		2738.33	1	14397630
2739.95	1	641800		2739.95	1	26904070		2739.95	1	34519730		2739.95	1	46702265		2739.95	1	4172270		2344.35	1	2990237		2739.95	1	10802364		2740.22	1	36022033		2739.95	1	13363414		2739.95	1	12988778		2739.95	1	14402865
2741.57	1	642597		2741.57	1	26928334		2741.57	1	34555199		2741.57	1	46745195		2741.57	1	4175337		2346.06	1	2987029		2741.57	1	10810424		2741.85	1	36060638		2741.57	1	13378800		2741.57	1	13000167		2741.57	1	14420920
2743.19	1	641604		2743.19	1	26945155		2743.19	1	34570546		2743.19	1	46775230		2743.19	1	4174453		2347.77	1	2985058		2743.19	1	10816878		2743.47	1	36103636		2743.19	1	13392036		2743.19	1	13008809		2743.19	1	14437119
2744.81	1	642140		2744.81	1	26967749		2744.81	1	34598710		2744.81	1	46794456		2744.81	1	4174061		2349.47	1	2982692		2744.81	1	10817688		2745.09	1	36144235		2744.81	1	13409236		2744.81	1	13014223		2744.81	1	14454068
2746.43	1	641041		2746.43	1	26991427		2746.43	1	34618995		2746.43	1	46829880		2746.43	1	4173980		2351.18	1	2979711		2746.43	1	10814827		2746.72	1	36165012		2746.43	1	13422290		2746.43	1	13025374		2746.43	1	14464990
2748.04	1	640497		2748.04	1	27001781		2748.04	1	34640522		2748.04	1	46851065		2748.04	1	4171533		2352.89	1	2977137		2748.04	1	10813593		2748.34	1	36205885		2748.04	1	13438029		2748.04	1	13036536		2748.04	1	14483721
2749.66	1	640747		2749.66	1	27040665		2749.66	1	34687173		2749.66	1	46904824		2749.66	1	4174434		2354.6	1	2976464		2749.66	1	10818506		2749.96	1	36243329		2749.66	1	13453862		2749.66	1	13055087		2749.66	1	14509913
2751.28	1	641517		2751.28	1	27060878		2751.28	1	34704683		2751.28	1	46930332		2751.28	1	4171157		2356.3	1	2974607		2751.28	1	10818431		2751.59	1	36277258		2751.28	1	13468651		2751.28	1	13061945		2751.28	1	14527733
2752.89	1	641119		2752.89	1	27090669		2752.89	1	34737397		2752.89	1	46970999		2752.89	1	4174416		2358.01	1	2970959		2752.89	1	10827325		2753.21	1	36316906		2752.89	1	13496209		2752.89	1	13078540		2752.89	1	14548971
2754.51	1	641921		2754.51	1	27132568		2754.51	1	34796529		2754.51	1	47042316		2754.51	1	4172737		2359.71	1	2970052		2754.51	1	10836286		2754.83	1	36359126		2754.51	1	13515061		2754.51	1	13093613		2754.51	1	14575096
2756.12	1	640488		2756.12	1	27141371		2756.12	1	34807820		2756.12	1	47041113		2756.12	1	4171937		2361.42	1	2964884		2756.12	1	10845793		2756.45	1	36381613		2756.12	1	13526574		2756.12	1	13100268		2756.12	1	14588668
2757.74	1	641166		2757.74	1	27183484		2757.74	1	34870534		2757.74	1	47112730		2757.74	1	4173570		2363.12	1	2965783		2757.74	1	10870358		2758.07	1	36434979		2757.74	1	13550059		2757.74	1	13123401		2757.74	1	14624848
2759.36	1	641620		2759.36	1	27218793		2759.36	1	34931912		2759.36	1	47163732		2759.36	1	4174179		2364.83	1	2961879		2759.36	1	10885228		2759.69	1	36479474		2759.36	1	13576351		2759.36	1	13139541		2759.36	1	14650448
2760.97	1	640882		2760.97	1	27256194		2760.97	1	34973659		2760.97	1	47216352		2760.97	1	4173277		2366.53	1	2962687		2760.97	1	10903994		2761.31	1	36524108		2760.97	1	13597914		2760.97	1	13157271		2760.97	1	14676616
2762.58	1	641612		2762.58	1	27307812		2762.58	1	35032596		2762.58	1	47268863		2762.58	1	4173906		2368.23	1	2959456		2762.58	1	10917307		2762.93	1	36588179		2762.58	1	13616809		2762.58	1	13176721		2762.58	1	14700933
2764.2	1	640486		2764.2	1	27332337		2764.2	1	35059380		2764.2	1	47282169		2764.2	1	4172225		2369.94	1	2955838		2764.2	1	10927578		2764.55	1	36627459		2764.2	1	13635716		2764.2	1	13185777		2764.2	1	14719256
2765.81	1	640920		2765.81	1	27363020		2765.81	1	35102506		2765.81	1	47317258		2765.81	1	4172524		2371.64	1	2955885		2765.81	1	10939074		2766.17	1	36688813		2765.81	1	13662258		2765.81	1	13212316		2765.81	1	14747620
2767.42	1	641973		2767.42	1	27417875		2767.42	1	35132283		2767.42	1	47384839		2767.42	1	4173000		2373.34	1	2953398		2767.42	1	10950348		2767.79	1	36749540		2767.42	1	13683414		2767.42	1	13229885		2767.42	1	14775151
2769.04	1	641189		2769.04	1	27445629		2769.04	1	35154128		2769.04	1	47407048		2769.04	1	4172556		2375.04	1	2952007		2769.04	1	10962183		2769.41	1	36816361		2769.04	1	13703798		2769.04	1	13244339		2769.04	1	14798715
2770.65	1	640819		2770.65	1	27486322		2770.65	1	35185729		2770.65	1	47454033		2770.65	1	4170874		2376.74	1	2949115		2770.65	1	10972209		2771.02	1	36868851		2770.65	1	13720019		2770.65	1	13255416		2770.65	1	14817967
2772.26	1	641041		2772.26	1	27508025		2772.26	1	35187738		2772.26	1	47447097		2772.26	1	4172744		2378.45	1	2947812		2772.26	1	10988756		2772.64	1	36929729		2772.26	1	13745782		2772.26	1	13272729		2772.26	1	14838767
2773.87	1	642345		2773.87	1	27557410		2773.87	1	35222302		2773.87	1	47497947		2773.87	1	4172451		2380.15	1	2942575		2773.87	1	10996320		2774.26	1	36990105		2773.87	1	13766541		2773.87	1	13287552		2773.87	1	14857079
2775.49	1	642126		2775.49	1	27580564		2775.49	1	35255832		2775.49	1	47539290		2775.49	1	4172048		2381.85	1	2943402		2775.49	1	11001003		2775.88	1	37043978		2775.49	1	13791401		2775.49	1	13297677		2775.49	1	14878946
2777.1	1	641679		2777.1	1	27611351		2777.1	1	35270984		2777.1	1	47538712		2777.1	1	4170318		2383.55	1	2940059		2777.1	1	11007411		2777.49	1	37095878		2777.1	1	13809505		2777.1	1	13312183		2777.1	1	14897212
2778.71	1	642019		2778.71	1	27653501		2778.71	1	35304196		2778.71	1	47579493		2778.71	1	4172620		2385.25	1	2939186		2778.71	1	11015528		2779.11	1	37159000		2778.71	1	13830045		2778.71	1	13328546		2778.71	1	14914869
2780.32	1	642434		2780.32	1	27677854		2780.32	1	35338774		2780.32	1	47612344		2780.32	1	4172113		2386.95	1	2936096		2780.32	1	11018098		2780.72	1	37205263		2780.32	1	13853640		2780.32	1	13337222		2780.32	1	14931689
2781.93	1	642159		2781.93	1	27733755		2781.93	1	35407112		2781.93	1	47691601		2781.93	1	4171947		2388.64	1	2935060		2781.93	1	11031665		2782.34	1	37294747		2781.93	1	13881665		2781.93	1	13364344		2781.93	1	14968044
2783.54	1	642471		2783.54	1	27775603		2783.54	1	35447301		2783.54	1	47721349		2783.54	1	4172114		2390.34	1	2933586		2783.54	1	11043520		2783.95	1	37344775		2783.54	1	13902936		2783.54	1	13377738		2783.54	1	14992427
2785.15	1	643843		2785.15	1	27825951		2785.15	1	35490537		2785.15	1	47769378		2785.15	1	4172800		2392.04	1	2931465		2785.15	1	11060223		2785.57	1	37416864		2785.15	1	13932059		2785.15	1	13394972		2785.15	1	15016302
2786.76	1	643419		2786.76	1	27836332		2786.76	1	35501332		2786.76	1	47773882		2786.76	1	4170440		2393.74	1	2928565		2786.76	1	11066493		2787.18	1	37451670		2786.76	1	13948736		2786.76	1	13403226		2786.76	1	15030762
2788.36	1	643170		2788.36	1	27876497		2788.36	1	35543836		2788.36	1	47810157		2788.36	1	4167969		2395.43	1	2926217		2788.36	1	11079295		2788.8	1	37510420		2788.36	1	13973300		2788.36	1	13415711		2788.36	1	15056835
2789.97	1	643828		2789.97	1	27921932		2789.97	1	35580813		2789.97	1	47866752		2789.97	1	4171299		2397.13	1	2924802		2789.97	1	11097065		2790.41	1	37586544		2789.97	1	14005114		2789.97	1	13444042		2789.97	1	15093915
2791.58	1	642581		2791.58	1	27954812		2791.58	1	35615788		2791.58	1	47887008		2791.58	1	4169806		2398.83	1	2922517		2791.58	1	11104290		2792.02	1	37626166		2791.58	1	14024585		2791.58	1	13460659		2791.58	1	15121902
2793.19	1	643151		2793.19	1	28008056		2793.19	1	35688881		2793.19	1	47948058		2793.19	1	4170823		2400.53	1	2918990		2793.19	1	11122085		2793.64	1	37706456		2793.19	1	14062042		2793.19	1	13478925		2793.19	1	15150099
2794.8	1	644575		2794.8	1	28064729		2794.8	1	35742297		2794.8	1	48014153		2794.8	1	4170201		2402.22	1	2918813		2794.8	1	11140519		2795.25	1	37780022		2794.8	1	14091712		2794.8	1	13504031		2794.8	1	15187447
2796.4	1	644861		2796.4	1	28127780		2796.4	1	35808316		2796.4	1	48070744		2796.4	1	4171634		2403.92	1	2918176		2796.4	1	11160826		2796.86	1	37859221		2796.4	1	14127676		2796.4	1	13531453		2796.4	1	15223028
2798.01	1	644448		2798.01	1	28159354		2798.01	1	35839540		2798.01	1	48094381		2798.01	1	4171339		2405.61	1	2915132		2798.01	1	11179650		2798.47	1	37923680		2798.01	1	14152507		2798.01	1	13548740		2798.01	1	15252649
2799.61	1	645691		2799.61	1	28217846		2799.61	1	35907586		2799.61	1	48165649		2799.61	1	4171167		2407.31	1	2913599		2799.61	1	11207637		2800.09	1	38012203		2799.61	1	14185012		2799.61	1	13578620		2799.61	1	15286620
2801.22	1	645423		2801.22	1	28282376		2801.22	1	35968325		2801.22	1	48217936		2801.22	1	4173661		2409	1	2912544		2801.22	1	11237317		2801.7	1	38093616		2801.22	1	14219109		2801.22	1	13602319		2801.22	1	15326181
2802.83	1	645438		2802.83	1	28324341		2802.83	1	36020637		2802.83	1	48265943		2802.83	1	4166638		2410.69	1	2908004		2802.83	1	11256706		2803.31	1	38153446		2802.83	1	14250611		2802.83	1	13620688		2802.83	1	15357283
2804.43	1	647212		2804.43	1	28391809		2804.43	1	36087872		2804.43	1	48323680		2804.43	1	4171860		2412.39	1	2907948		2804.43	1	11304434		2804.92	1	38260078		2804.43	1	14290733		2804.43	1	13653253		2804.43	1	15403367
2806.04	1	647020		2806.04	1	28434264		2806.04	1	36136797		2806.04	1	48366610		2806.04	1	4170063		2414.08	1	2904453		2806.04	1	11340179		2806.53	1	38328542		2806.04	1	14328243		2806.04	1	13681277		2806.04	1	15441527
2807.64	1	647739		2807.64	1	28503227		2807.64	1	36209178		2807.64	1	48447787		2807.64	1	4170603		2415.77	1	2903885		2807.64	1	11375931		2808.14	1	38422549		2807.64	1	14357565		2807.64	1	13714252		2807.64	1	15485836
2809.24	1	646189		2809.24	1	28558580		2809.24	1	36265768		2809.24	1	48497557		2809.24	1	4169359		2417.47	1	2900436		2809.24	1	11414542		2809.75	1	38500864		2809.24	1	14394372		2809.24	1	13733656		2809.24	1	15517405
2810.85	1	647971		2810.85	1	28627168		2810.85	1	36353612		2810.85	1	48578664		2810.85	1	4171252		2419.16	1	2898265		2810.85	1	11455013		2811.36	1	38599467		2810.85	1	14432626		2810.85	1	13767947		2810.85	1	15563302
2812.45	1	648839		2812.45	1	28693227		2812.45	1	36414391		2812.45	1	48636341		2812.45	1	4171177		2420.85	1	2896590		2812.45	1	11503061		2812.97	1	38681902		2812.45	1	14475815		2812.45	1	13794973		2812.45	1	15608001
2814.05	1	648634		2814.05	1	28774108		2814.05	1	36513894		2814.05	1	48718765		2814.05	1	4171120		2422.54	1	2895105		2814.05	1	11545792		2814.57	1	38801875		2814.05	1	14524126		2814.05	1	13834789		2814.05	1	15656605
2815.66	1	649618		2815.66	1	28847900		2815.66	1	36601605		2815.66	1	48802542		2815.66	1	4174584		2424.23	1	2892298		2815.66	1	11605024		2816.18	1	38911041		2815.66	1	14570504		2815.66	1	13876244		2815.66	1	15711579
2817.26	1	650179		2817.26	1	28920904		2817.26	1	36684826		2817.26	1	48880464		2817.26	1	4176246		2425.92	1	2890590		2817.26	1	11650754		2817.79	1	39005713		2817.26	1	14614283		2817.26	1	13906984		2817.26	1	15754827
2818.86	1	650756		2818.86	1	28984695		2818.86	1	36750815		2818.86	1	48941617		2818.86	1	4172637		2427.61	1	2886978		2818.86	1	11696778		2819.4	1	39100755		2818.86	1	14654130		2818.86	1	13936931		2818.86	1	15802093
2820.46	1	650779		2820.46	1	29071261		2820.46	1	36846084		2820.46	1	49026051		2820.46	1	4172194		2429.3	1	2883882		2820.46	1	11752866		2821.01	1	39206663		2820.46	1	14701279		2820.46	1	13978079		2820.46	1	15856565
2822.07	1	651377		2822.07	1	29136449		2822.07	1	36926413		2822.07	1	49095782		2822.07	1	4171947		2430.99	1	2883928		2822.07	1	11799236		2822.61	1	39323453		2822.07	1	14742201		2822.07	1	14010133		2822.07	1	15906685
2823.67	1	652441		2823.67	1	29222258		2823.67	1	37024252		2823.67	1	49203468		2823.67	1	4175345		2432.68	1	2880300		2823.67	1	11853102		2824.22	1	39455471		2823.67	1	14796105		2823.67	1	14057379		2823.67	1	15963668
2825.27	1	652660		2825.27	1	29304217		2825.27	1	37108793		2825.27	1	49264822		2825.27	1	4173699		2434.37	1	2877192		2825.27	1	11903711		2825.82	1	39556621		2825.27	1	14842002		2825.27	1	14096651		2825.27	1	16009496
2826.87	1	654150		2826.87	1	29393509		2826.87	1	37210912		2826.87	1	49359311		2826.87	1	4172745		2436.06	1	2876051		2826.87	1	11960313		2827.43	1	39692469		2826.87	1	14888760		2826.87	1	14134197		2826.87	1	16070386
2828.47	1	654692		2828.47	1	29478521		2828.47	1	37304701		2828.47	1	49454085		2828.47	1	4172945		2437.75	1	2873293		2828.47	1	12016678		2829.04	1	39801004		2828.47	1	14937161		2828.47	1	14177709		2828.47	1	16125592
2830.07	1	656146		2830.07	1	29568994		2830.07	1	37405382		2830.07	1	49535828		2830.07	1	4173630		2439.43	1	2869411		2830.07	1	12077701		2830.64	1	39931440		2830.07	1	14990892		2830.07	1	14222371		2830.07	1	16184244
2831.67	1	658058		2831.67	1	29686344		2831.67	1	37554214		2831.67	1	49690044		2831.67	1	4176245		2441.12	1	2870725		2831.67	1	12152601		2832.25	1	40096989		2831.67	1	15053753		2831.67	1	14276078		2831.67	1	16257166
2833.27	1	659897		2833.27	1	29803744		2833.27	1	37692016		2833.27	1	49827063		2833.27	1	4178235		2442.81	1	2868754		2833.27	1	12222951		2833.85	1	40244799		2833.27	1	15111140		2833.27	1	14328231		2833.27	1	16324322
2834.86	1	661683		2834.86	1	29877305		2834.86	1	37785995		2834.86	1	49890816		2834.86	1	4178181		2444.49	1	2862776		2834.86	1	12284264		2835.45	1	40360745		2834.86	1	15161184		2834.86	1	14369333		2834.86	1	16380232
2836.46	1	665284		2836.46	1	30003524		2836.46	1	37944770		2836.46	1	50043693		2836.46	1	4180683		2446.18	1	2864414		2836.46	1	12357134		2837.06	1	40541183		2836.46	1	15225324		2836.46	1	14423659		2836.46	1	16453955
2838.06	1	667619		2838.06	1	30123477		2838.06	1	38087346		2838.06	1	50162820		2838.06	1	4181258		2447.87	1	2860673		2838.06	1	12433242		2838.66	1	40693252		2838.06	1	15287646		2838.06	1	14478296		2838.06	1	16529298
2839.66	1	670659		2839.66	1	30237679		2839.66	1	38233070		2839.66	1	50293369		2839.66	1	4183723		2449.55	1	2857759		2839.66	1	12511360		2840.26	1	40864287		2839.66	1	15352249		2839.66	1	14533399		2839.66	1	16610980
2841.26	1	673336		2841.26	1	30381475		2841.26	1	38422867		2841.26	1	50467662		2841.26	1	4185776		2451.24	1	2856240		2841.26	1	12604251		2841.87	1	41057414		2841.26	1	15426943		2841.26	1	14606172		2841.26	1	16699427
2842.85	1	676365		2842.85	1	30531595		2842.85	1	38632349		2842.85	1	50656058		2842.85	1	4188170		2452.92	1	2853340		2842.85	1	12698110		2843.47	1	41266573		2842.85	1	15506169		2842.85	1	14683168		2842.85	1	16799386
2844.45	1	678329		2844.45	1	30707323		2844.45	1	38856604		2844.45	1	50842214		2844.45	1	4184609		2454.61	1	2850030		2844.45	1	12795558		2845.07	1	41467259		2844.45	1	15577041		2844.45	1	14753218		2844.45	1	16908081
2846.05	1	679359		2846.05	1	30888821		2846.05	1	39105855		2846.05	1	51037172		2846.05	1	4189528		2456.29	1	2851394		2846.05	1	12907799		2846.67	1	41707235		2846.05	1	15669655		2846.05	1	14846906		2846.05	1	17035253
2847.64	1	682069		2847.64	1	31105311		2847.64	1	39407754		2847.64	1	51284590		2847.64	1	4191947		2457.97	1	2847823		2847.64	1	13034397		2848.27	1	41972738		2847.64	1	15761183		2847.64	1	14947527		2847.64	1	17165342
2849.24	1	683978		2849.24	1	31303936		2849.24	1	39701885		2849.24	1	51489231		2849.24	1	4193297		2459.66	1	2845286		2849.24	1	13155191		2849.87	1	42213941		2849.24	1	15844307		2849.24	1	15046757		2849.24	1	17297043
2850.83	1	686894		2850.83	1	31542684		2850.83	1	40019214		2850.83	1	51746898		2850.83	1	4192454		2461.34	1	2842924		2850.83	1	13289962		2851.47	1	42505409		2850.83	1	15951288		2850.83	1	15158582		2850.83	1	17448985
2852.43	1	692121		2852.43	1	31771137		2852.43	1	40356294		2852.43	1	52011293		2852.43	1	4191914		2463.02	1	2841437		2852.43	1	13428004		2853.07	1	42775112		2852.43	1	16044705		2852.43	1	15281965		2852.43	1	17603539
2854.02	1	697538		2854.02	1	32004216		2854.02	1	40682364		2854.02	1	52233986		2854.02	1	4190013		2464.7	1	2837036		2854.02	1	13564563		2854.68	1	43041115		2854.02	1	16136776		2854.02	1	15400235		2854.02	1	17750536
2855.62	1	703988		2855.62	1	32315464		2855.62	1	41113991		2855.62	1	52603661		2855.62	1	4195701		2466.39	1	2837361		2855.62	1	13744857		2856.27	1	43406335		2855.62	1	16267094		2855.62	1	15560991		2855.62	1	17950518
2857.21	1	710980		2857.21	1	32622844		2857.21	1	41573514		2857.21	1	52977218		2857.21	1	4196407		2468.07	1	2836764		2857.21	1	13910378		2857.87	1	43734324		2857.21	1	16388787		2857.21	1	15713694		2857.21	1	18148168
2858.8	1	715324		2858.8	1	32941370		2858.8	1	42059384		2858.8	1	53399425		2858.8	1	4192466		2469.75	1	2832625		2858.8	1	14096889		2859.47	1	44050605		2858.8	1	16509722		2858.8	1	15879729		2858.8	1	18358698
2860.4	1	721559		2860.4	1	33297749		2860.4	1	42622884		2860.4	1	53890180		2860.4	1	4192781		2471.43	1	2832247		2860.4	1	14295142		2861.07	1	44409082		2860.4	1	16652644		2860.4	1	16062566		2860.4	1	18607335
2861.99	1	724737		2861.99	1	33657309		2861.99	1	43201062		2861.99	1	54439507		2861.99	1	4190865		2473.11	1	2829948		2861.99	1	14518842		2862.67	1	44788508		2861.99	1	16806107		2861.99	1	16261586		2861.99	1	18869513
2863.58	1	725848		2863.58	1	34021405		2863.58	1	43731133		2863.58	1	54977555		2863.58	1	4191506		2474.79	1	2827627		2863.58	1	14728440		2864.27	1	45200555		2863.58	1	16947489		2863.58	1	16460117		2863.58	1	19112975
2865.18	1	726450		2865.18	1	34363818		2865.18	1	44172967		2865.18	1	55441772		2865.18	1	4189165		2476.47	1	2825403		2865.18	1	14934443		2865.86	1	45641641		2865.18	1	17079357		2865.18	1	16633188		2865.18	1	19320594
2866.77	1	726062		2866.77	1	34658339		2866.77	1	44474653		2866.77	1	55767729		2866.77	1	4189059		2478.15	1	2824452		2866.77	1	15140760		2867.46	1	46116806		2866.77	1	17194849		2866.77	1	16767917		2866.77	1	19481056
2868.36	1	724143		2868.36	1	34929360		2868.36	1	44711437		2868.36	1	55998473		2868.36	1	4187765		2479.82	1	2820977		2868.36	1	15323097		2869.06	1	46610140		2868.36	1	17308539		2868.36	1	16879003		2868.36	1	19602405
2869.95	1	723495		2869.95	1	35150711		2869.95	1	44874614		2869.95	1	56139063		2869.95	1	4186570		2481.5	1	2818882		2869.95	1	15488275		2870.65	1	47087214		2869.95	1	17395417		2869.95	1	16947108		2869.95	1	19699829
2871.54	1	722037		2871.54	1	35338338		2871.54	1	44999259		2871.54	1	56212186		2871.54	1	4189322		2483.18	1	2819259		2871.54	1	15628334		2872.25	1	47568734		2871.54	1	17487684		2871.54	1	17007460		2871.54	1	19775337
2873.13	1	721467		2873.13	1	35471938		2873.13	1	45094519		2873.13	1	56273193		2873.13	1	4189344		2484.86	1	2815245		2873.13	1	15740362		2873.85	1	48002032		2873.13	1	17561100		2873.13	1	17044370		2873.13	1	19831811
2874.72	1	720572		2874.72	1	35594074		2874.72	1	45191491		2874.72	1	56340127		2874.72	1	4189876		2486.53	1	2813959		2874.72	1	15842952		2875.44	1	48412122		2874.72	1	17644841		2874.72	1	17085146		2874.72	1	19900232
2876.31	1	720549		2876.31	1	35682529		2876.31	1	45284016		2876.31	1	56408385		2876.31	1	4189236		2488.21	1	2812212		2876.31	1	15915799		2877.04	1	48719336		2876.31	1	17706266		2876.31	1	17129413		2876.31	1	19957528
2877.9	1	720142		2877.9	1	35812463		2877.9	1	45456902		2877.9	1	56562405		2877.9	1	4190613		2489.89	1	2813027		2877.9	1	16001481		2878.63	1	49007593		2877.9	1	17794409		2877.9	1	17207835		2877.9	1	20042202
2879.49	1	720471		2879.49	1	35921882		2879.49	1	45577870		2879.49	1	56673768		2879.49	1	4190102		2491.57	1	2809441		2879.49	1	16078880		2880.22	1	49233250		2879.49	1	17864844		2879.49	1	17274259		2879.49	1	20123382
2881.08	1	721529		2881.08	1	36077894		2881.08	1	45796298		2881.08	1	56867328		2881.08	1	4191596		2493.24	1	2807900		2881.08	1	16178522		2881.82	1	49432248		2881.08	1	17961116		2881.08	1	17377404		2881.08	1	20235729
2882.67	1	722741		2882.67	1	36253345		2882.67	1	45995423		2882.67	1	57020866		2882.67	1	4191910		2494.92	1	2806163		2882.67	1	16289899		2883.41	1	49626368		2882.67	1	18055835		2882.67	1	17479318		2882.67	1	20354744
2884.26	1	724554		2884.26	1	36464069		2884.26	1	46219777		2884.26	1	57230563		2884.26	1	4192210		2496.59	1	2803126		2884.26	1	16409287		2885.01	1	49826906		2884.26	1	18159955		2884.26	1	17594789		2884.26	1	20482408
2885.84	1	725243		2885.84	1	36669450		2885.84	1	46444451		2885.84	1	57428528		2885.84	1	4191885		2498.26	1	2800616		2885.84	1	16533868		2886.6	1	50039618		2885.84	1	18259126		2885.84	1	17709466		2885.84	1	20617818
2887.43	1	726994		2887.43	1	36877750		2887.43	1	46665685		2887.43	1	57608602		2887.43	1	4193947		2499.94	1	2796448		2887.43	1	16671447		2888.19	1	50300640		2887.43	1	18370276		2887.43	1	17827602		2887.43	1	20759479
2889.02	1	730607		2889.02	1	37102229		2889.02	1	46900517		2889.02	1	57834729		2889.02	1	4196175		2501.61	1	2796589		2889.02	1	16802931		2889.78	1	50604472		2889.02	1	18492242		2889.02	1	17948847		2889.02	1	20913772
2890.6	1	732025		2890.6	1	37284290		2890.6	1	47092559		2890.6	1	58006735		2890.6	1	4196043		2503.29	1	2792634		2890.6	1	16926398		2891.38	1	50888510		2890.6	1	18599589		2890.6	1	18047507		2890.6	1	21046751
2892.19	1	736011		2892.19	1	37489908		2892.19	1	47313438		2892.19	1	58236707		2892.19	1	4198606		2504.96	1	2792596		2892.19	1	17049547		2892.97	1	51240209		2892.19	1	18715157		2892.19	1	18156580		2892.19	1	21189431
2893.78	1	740043		2893.78	1	37661446		2893.78	1	47532388		2893.78	1	58439835		2893.78	1	4199206		2506.63	1	2791027		2893.78	1	17159316		2894.56	1	51561190		2893.78	1	18828614		2893.78	1	18242998		2893.78	1	21319861
2895.36	1	744674		2895.36	1	37839014		2895.36	1	47726106		2895.36	1	58632984		2895.36	1	4200769		2508.3	1	2788965		2895.36	1	17283342		2896.15	1	51870098		2895.36	1	18936533		2895.36	1	18335770		2895.36	1	21446758
2896.95	1	748837		2896.95	1	38032491		2896.95	1	47931202		2896.95	1	58847718		2896.95	1	4203013		2509.98	1	2784761		2896.95	1	17407017		2897.74	1	52139801		2896.95	1	19036662		2896.95	1	18430707		2896.95	1	21572141
2898.53	1	754917		2898.53	1	38276132		2898.53	1	48192997		2898.53	1	59078184		2898.53	1	4206510		2511.65	1	2784705		2898.53	1	17553988		2899.33	1	52421695		2898.53	1	19158140		2898.53	1	18530484		2898.53	1	21722830
2900.12	1	760891		2900.12	1	38550990		2900.12	1	48474259		2900.12	1	59331226		2900.12	1	4209876		2513.32	1	2782095		2900.12	1	17734383		2900.92	1	52719264		2900.12	1	19287872		2900.12	1	18656953		2900.12	1	21881793
2901.7	1	768376		2901.7	1	38825507		2901.7	1	48767082		2901.7	1	59566230		2901.7	1	4209200		2514.99	1	2777894		2901.7	1	17905825		2902.51	1	52973880		2901.7	1	19404636		2901.7	1	18781617		2901.7	1	22038153
2903.29	1	776202		2903.29	1	39151069		2903.29	1	49135692		2903.29	1	59881221		2903.29	1	4216579		2516.66	1	2776813		2903.29	1	18125054		2904.1	1	53327017		2903.29	1	19554352		2903.29	1	18943344		2903.29	1	22238693
2904.87	1	785934		2904.87	1	39508114		2904.87	1	49556504		2904.87	1	60227944		2904.87	1	4218414		2518.33	1	2773316		2904.87	1	18359235		2905.69	1	53684091		2904.87	1	19709071		2904.87	1	19117406		2904.87	1	22456396
2906.45	1	794535		2906.45	1	39866166		2906.45	1	50014944		2906.45	1	60578056		2906.45	1	4227003		2520	1	2771801		2906.45	1	18611432		2907.28	1	54094357		2906.45	1	19875359		2906.45	1	19309700		2906.45	1	22695053
2908.04	1	803641		2908.04	1	40272544		2908.04	1	50535537		2908.04	1	61002259		2908.04	1	4232644		2521.67	1	2768675		2908.04	1	18868798		2908.86	1	54532240		2908.04	1	20059048		2908.04	1	19514858		2908.04	1	22958568
2909.62	1	813770		2909.62	1	40695392		2909.62	1	51125889		2909.62	1	61447030		2909.62	1	4242750		2523.34	1	2767016		2909.62	1	19154887		2910.45	1	55045264		2909.62	1	20253082		2909.62	1	19742175		2909.62	1	23243717
2911.2	1	820023		2911.2	1	41099921		2911.2	1	51690013		2911.2	1	61859813		2911.2	1	4251945		2525.01	1	2761597		2911.2	1	19436009		2912.04	1	55532870		2911.2	1	20443285		2911.2	1	19962134		2911.2	1	23515733
2912.78	1	826366		2912.78	1	41566126		2912.78	1	52326529		2912.78	1	62337629		2912.78	1	4265777		2526.68	1	2762599		2912.78	1	19738566		2913.63	1	56114316		2912.78	1	20659943		2912.78	1	20196827		2912.78	1	23810222
2914.37	1	830204		2914.37	1	42029480		2914.37	1	52956872		2914.37	1	62816564		2914.37	1	4284410		2528.34	1	2760158		2914.37	1	20045409		2915.21	1	56708399		2914.37	1	20872789		2914.37	1	20423601		2914.37	1	24093634
2915.95	1	832415		2915.95	1	42461925		2915.95	1	53546684		2915.95	1	63237162		2915.95	1	4300600		2530.01	1	2757127		2915.95	1	20347337		2916.8	1	57267350		2915.95	1	21066034		2915.95	1	20615520		2915.95	1	24350538
2917.53	1	833444		2917.53	1	42990862		2917.53	1	54230367		2917.53	1	63767188		2917.53	1	4324884		2531.68	1	2755036		2917.53	1	20682210		2918.39	1	57963199		2917.53	1	21298963		2917.53	1	20834125		2917.53	1	24647698
2919.11	1	834038		2919.11	1	43442760		2919.11	1	54827850		2919.11	1	64230371		2919.11	1	4353801		2533.35	1	2754710		2919.11	1	20999697		2919.97	1	58623180		2919.11	1	21509086		2919.11	1	21018227		2919.11	1	24907738
2920.69	1	833667		2920.69	1	43933381		2920.69	1	55431029		2920.69	1	64702380		2920.69	1	4385995		2535.01	1	2753270		2920.69	1	21325525		2921.56	1	59319373		2920.69	1	21720394		2920.69	1	21199677		2920.69	1	25181485
2922.27	1	832971		2922.27	1	44349684		2922.27	1	55933638		2922.27	1	65085990		2922.27	1	4421040		2536.68	1	2748818		2922.27	1	21620205		2923.14	1	60006201		2922.27	1	21912652		2922.27	1	21362006		2922.27	1	25424620
2923.85	1	833371		2923.85	1	44743247		2923.85	1	56410361		2923.85	1	65465713		2923.85	1	4460094		2538.34	1	2747976		2923.85	1	21907351		2924.73	1	60712148		2923.85	1	22098155		2923.85	1	21507067		2923.85	1	25665173
2925.43	1	833259		2925.43	1	45111600		2925.43	1	56844200		2925.43	1	65818450		2925.43	1	4499666		2540.01	1	2747392		2925.43	1	22170214		2926.31	1	61412607		2925.43	1	22280039		2925.43	1	21653442		2925.43	1	25884952
2927.01	1	834515		2927.01	1	45433725		2927.01	1	57223965		2927.01	1	66111921		2927.01	1	4533362		2541.68	1	2744458		2927.01	1	22414162		2927.9	1	62098033		2927.01	1	22455881		2927.01	1	21782199		2927.01	1	26093172
2928.59	1	838166		2928.59	1	45757471		2928.59	1	57609862		2928.59	1	66430995		2928.59	1	4562703		2543.34	1	2743572		2928.59	1	22662403		2929.48	1	62789435		2928.59	1	22641774		2928.59	1	21919451		2928.59	1	26303614
2930.16	1	838854		2930.16	1	45997422		2930.16	1	57862960		2930.16	1	66609825		2930.16	1	4579524		2545.01	1	2740054		2930.16	1	22876096		2931.06	1	63332526		2930.16	1	22792543		2930.16	1	22010929		2930.16	1	26467283
2931.74	1	840683		2931.74	1	46276017		2931.74	1	58165139		2931.74	1	66834701		2931.74	1	4585916		2546.67	1	2738944		2931.74	1	23106853		2932.65	1	63882273		2931.74	1	22947989		2931.74	1	22121791		2931.74	1	26656157
2933.32	1	843010		2933.32	1	46539841		2933.32	1	58460999		2933.32	1	67049389		2933.32	1	4583202		2548.33	1	2738051		2933.32	1	23331643		2934.23	1	64380508		2933.32	1	23116900		2933.32	1	22232342		2933.32	1	26831397
2934.9	1	844574		2934.9	1	46762453		2934.9	1	58643853		2934.9	1	67216824		2934.9	1	4570272		2549.99	1	2736134		2934.9	1	23532368		2935.81	1	64874097		2934.9	1	23271759		2934.9	1	22319342		2934.9	1	26985690
2936.47	1	844324		2936.47	1	46933207		2936.47	1	58766384		2936.47	1	67365325		2936.47	1	4548205		2551.66	1	2735083		2936.47	1	23707962		2937.39	1	65340762		2936.47	1	23417670		2936.47	1	22402283		2936.47	1	27127827
2938.05	1	842028		2938.05	1	47030183		2938.05	1	58729627		2938.05	1	67377198		2938.05	1	4524116		2553.32	1	2733029		2938.05	1	23841124		2938.97	1	65766555		2938.05	1	23546025		2938.05	1	22447577		2938.05	1	27204641
2939.63	1	837931		2939.63	1	47086923		2939.63	1	58595755		2939.63	1	67381761		2939.63	1	4501046		2554.98	1	2731153		2939.63	1	23924044		2940.56	1	66213993		2939.63	1	23672633		2939.63	1	22489055		2939.63	1	27274404
2941.2	1	833034		2941.2	1	47061986		2941.2	1	58389154		2941.2	1	67316681		2941.2	1	4475163		2556.64	1	2729315		2941.2	1	23953275		2942.14	1	66589694		2941.2	1	23774993		2941.2	1	22494801		2941.2	1	27297065
2942.78	1	828916		2942.78	1	47010927		2942.78	1	58123203		2942.78	1	67199325		2942.78	1	4455218		2558.31	1	2730221		2942.78	1	23960555		2943.72	1	66922643		2942.78	1	23883158		2942.78	1	22517728		2942.78	1	27314742
2944.36	1	822800		2944.36	1	46959782		2944.36	1	57844931		2944.36	1	67120106		2944.36	1	4437364		2559.97	1	2725076		2944.36	1	23944500		2945.3	1	67162755		2944.36	1	23994574		2944.36	1	22521486		2944.36	1	27335812
2945.93	1	815320		2945.93	1	46900230		2945.93	1	57567814		2945.93	1	67000866		2945.93	1	4421883		2561.63	1	2725128		2945.93	1	23925300		2946.88	1	67291248		2945.93	1	24096681		2945.93	1	22535477		2945.93	1	27351486
2947.51	1	811604		2947.51	1	46894776		2947.51	1	57373330		2947.51	1	66980382		2947.51	1	4414303		2563.29	1	2723836		2947.51	1	23919676		2948.46	1	67378397		2947.51	1	24222457		2947.51	1	22576025		2947.51	1	27425602
2949.08	1	804311		2949.08	1	46873948		2949.08	1	57230719		2949.08	1	66965463		2949.08	1	4405107		2564.95	1	2720955		2949.08	1	23917985		2950.04	1	67369596		2949.08	1	24343632		2949.08	1	22602831		2949.08	1	27495649
2950.65	1	800362		2950.65	1	46905716		2950.65	1	57149072		2950.65	1	67022747		2950.65	1	4398500		2566.61	1	2718688		2950.65	1	23951948		2951.62	1	67389042		2950.65	1	24495255		2950.65	1	22669129		2950.65	1	27600191
2952.23	1	795093		2952.23	1	46999758		2952.23	1	57163076		2952.23	1	67176743		2952.23	1	4393311		2568.27	1	2720063		2952.23	1	24009118		2953.2	1	67428505		2952.23	1	24660161		2952.23	1	22759830		2952.23	1	27729720
2953.8	1	789814		2953.8	1	47094296		2953.8	1	57144340		2953.8	1	67298672		2953.8	1	4384823		2569.93	1	2714980		2953.8	1	24081584		2954.77	1	67474561		2953.8	1	24822502		2953.8	1	22842187		2953.8	1	27855376
2955.37	1	785107		2955.37	1	47209158		2955.37	1	57146462		2955.37	1	67440980		2955.37	1	4377394		2571.58	1	2712575		2955.37	1	24167281		2956.35	1	67554509		2955.37	1	24984607		2955.37	1	22934732		2955.37	1	27973397
2956.95	1	784125		2956.95	1	47408170		2956.95	1	57210283		2956.95	1	67636661		2956.95	1	4372534		2573.24	1	2712197		2956.95	1	24302293		2957.93	1	67734003		2956.95	1	25172971		2956.95	1	23049744		2956.95	1	28128972
2958.52	1	781772		2958.52	1	47630346		2958.52	1	57277411		2958.52	1	67827730		2958.52	1	4363867		2574.9	1	2712542		2958.52	1	24454308		2959.51	1	67983947		2958.52	1	25374406		2958.52	1	23153828		2958.52	1	28284156
2960.09	1	777666		2960.09	1	47828068		2960.09	1	57300217		2960.09	1	67961512		2960.09	1	4354103		2576.56	1	2709429		2960.09	1	24594669		2961.08	1	68215634		2960.09	1	25553720		2960.09	1	23244687		2960.09	1	28436969
2961.66	1	776232		2961.66	1	48038968		2961.66	1	57318483		2961.66	1	68063061		2961.66	1	4342186		2578.21	1	2708509		2961.66	1	24765851		2962.66	1	68500761		2961.66	1	25740831		2961.66	1	23331651		2961.66	1	28581746
2963.23	1	774838		2963.23	1	48234808		2963.23	1	57340232		2963.23	1	68170822		2963.23	1	4335936		2579.87	1	2705371		2963.23	1	24932746		2964.24	1	68848025		2963.23	1	25931319		2963.23	1	23423365		2963.23	1	28745132
2964.8	1	773334		2964.8	1	48449863		2964.8	1	57393497		2964.8	1	68269928		2964.8	1	4326578		2581.53	1	2701831		2964.8	1	25100809		2965.81	1	69245837		2964.8	1	26128082		2964.8	1	23512807		2964.8	1	28911615
2966.38	1	771975		2966.38	1	48655702		2966.38	1	57425159		2966.38	1	68326738		2966.38	1	4315478		2583.18	1	2699375		2966.38	1	25250182		2967.39	1	69653420		2966.38	1	26324357		2966.38	1	23600990		2966.38	1	29073166
2967.95	1	772585		2967.95	1	48873100		2967.95	1	57485245		2967.95	1	68413541		2967.95	1	4307650		2584.84	1	2695931		2967.95	1	25405604		2968.96	1	70073812		2967.95	1	26517984		2967.95	1	23691683		2967.95	1	29249717
2969.51	1	772846		2969.51	1	49112576		2969.51	1	57587178		2969.51	1	68523672		2969.51	1	4305356		2586.49	1	2697390		2969.51	1	25570144		2970.54	1	70540382		2969.51	1	26739204		2969.51	1	23806300		2969.51	1	29438598
2971.09	1	772525		2971.09	1	49352440		2971.09	1	57694741		2971.09	1	68638282		2971.09	1	4298766		2588.15	1	2695929		2971.09	1	25749381		2972.11	1	70984134		2971.09	1	26963175		2971.09	1	23922870		2971.09	1	29628947
2972.65	1	773345		2972.65	1	49598709		2972.65	1	57803117		2972.65	1	68752664		2972.65	1	4293200		2589.8	1	2692438		2972.65	1	25917640		2973.69	1	71396060		2972.65	1	27175786		2972.65	1	24034971		2972.65	1	29827458
2974.22	1	774013		2974.22	1	49845659		2974.22	1	57905678		2974.22	1	68857039		2974.22	1	4289255		2591.46	1	2691393		2974.22	1	26097473		2975.26	1	71830287		2974.22	1	27395692		2974.22	1	24146720		2974.22	1	30006716
2975.79	1	774845		2975.79	1	50118334		2975.79	1	58031152		2975.79	1	68992847		2975.79	1	4283329		2593.11	1	2690197		2975.79	1	26286071		2976.84	1	72231701		2975.79	1	27611437		2975.79	1	24259634		2975.79	1	30192206
2977.36	1	777254		2977.36	1	50405968		2977.36	1	58198008		2977.36	1	69147119		2977.36	1	4282931		2594.76	1	2686910		2977.36	1	26503375		2978.41	1	72739656		2977.36	1	27863361		2977.36	1	24398105		2977.36	1	30392598
2978.93	1	777347		2978.93	1	50701221		2978.93	1	58354416		2978.93	1	69334866		2978.93	1	4283408		2596.42	1	2685835		2978.93	1	26719528		2979.98	1	73254867		2978.93	1	28114358		2978.93	1	24543087		2978.93	1	30599860
2980.5	1	779478		2980.5	1	50994619		2980.5	1	58523032		2980.5	1	69522626		2980.5	1	4278236		2598.07	1	2684295		2980.5	1	26917341		2981.55	1	73755127		2980.5	1	28363599		2980.5	1	24675301		2980.5	1	30804696
2982.06	1	781272		2982.06	1	51234102		2982.06	1	58641458		2982.06	1	69687587		2982.06	1	4275231		2599.72	1	2681124		2982.06	1	27095678		2983.13	1	74271999		2982.06	1	28602906		2982.06	1	24799579		2982.06	1	30992599
2983.63	1	783455		2983.63	1	51478298		2983.63	1	58769518		2983.63	1	69872173		2983.63	1	4273322		2601.38	1	2679304		2983.63	1	27263134		2984.7	1	74770636		2983.63	1	28853905		2983.63	1	24933577		2983.63	1	31197309
2985.2	1	784795		2985.2	1	51745101		2985.2	1	58907989		2985.2	1	70073169		2985.2	1	4272510		2603.03	1	2675963		2985.2	1	27445290		2986.27	1	75319566		2985.2	1	29111495		2985.2	1	25071377		2985.2	1	31411850
2986.76	1	787238		2986.76	1	52010065		2986.76	1	59053699		2986.76	1	70298819		2986.76	1	4275348		2604.68	1	2675126		2986.76	1	27616625		2987.84	1	75858336		2986.76	1	29374793		2986.76	1	25216027		2986.76	1	31625321
2988.33	1	788588		2988.33	1	52296143		2988.33	1	59226053		2988.33	1	70513482		2988.33	1	4278027		2606.33	1	2674718		2988.33	1	27802284		2989.41	1	76398649		2988.33	1	29657524		2988.33	1	25373229		2988.33	1	31857588
2989.9	1	790096		2989.9	1	52587361		2989.9	1	59358011		2989.9	1	70746046		2989.9	1	4275246		2607.98	1	2673938		2989.9	1	27995846		2990.98	1	76921398		2989.9	1	29928428		2989.9	1	25520192		2989.9	1	32092904
2991.46	1	794122		2991.46	1	52883699		2991.46	1	59527123		2991.46	1	70972716		2991.46	1	4275712		2609.63	1	2669201		2991.46	1	28192228		2992.55	1	77414504		2991.46	1	30211014		2991.46	1	25674473		2991.46	1	32332309
2993.03	1	796266		2993.03	1	53205978		2993.03	1	59713395		2993.03	1	71225821		2993.03	1	4274759		2611.28	1	2668310		2993.03	1	28413807		2994.12	1	77971199		2993.03	1	30511200		2993.03	1	25836678		2993.03	1	32594486
2994.59	1	799421		2994.59	1	53545799		2994.59	1	59925834		2994.59	1	71497375		2994.59	1	4278391		2612.93	1	2666872		2994.59	1	28656418		2995.69	1	78502464		2994.59	1	30805914		2994.59	1	26014585		2994.59	1	32858847
2996.16	1	801575		2996.16	1	53903663		2996.16	1	60151991		2996.16	1	71782050		2996.16	1	4273853		2614.58	1	2664255		2996.16	1	28898603		2997.26	1	79058625		2996.16	1	31110020		2996.16	1	26182311		2996.16	1	33131283
2997.72	1	804110		2997.72	1	54283216		2997.72	1	60388905		2997.72	1	72070485		2997.72	1	4277432		2616.23	1	2662858		2997.72	1	29171286		2998.83	1	79650824		2997.72	1	31427139		2997.72	1	26384199		2997.72	1	33421950
2999.28	1	807715		2999.28	1	54691520		2999.28	1	60668018		2999.28	1	72396002		2999.28	1	4277941		2617.88	1	2661080		2999.28	1	29439540		3000.4	1	80265760		2999.28	1	31756169		2999.28	1	26585537		2999.28	1	33730970
3000.85	1	811257		3000.85	1	55095137		3000.85	1	60922614		3000.85	1	72715021		3000.85	1	4279216		2619.52	1	2659630		3000.85	1	29722836		3001.97	1	80915582		3000.85	1	32098144		3000.85	1	26788657		3000.85	1	34023205
3002.41	1	813283		3002.41	1	55545339		3002.41	1	61223286		3002.41	1	73071673		3002.41	1	4278654		2621.17	1	2655300		3002.41	1	30017806		3003.53	1	81576272		3002.41	1	32436644		3002.41	1	27000629		3002.41	1	34331583
3003.97	1	817160		3003.97	1	56008483		3003.97	1	61561514		3003.97	1	73460264		3003.97	1	4278765		2622.82	1	2656236		3003.97	1	30332193		3005.1	1	82298927		3003.97	1	32810184		3003.97	1	27226666		3003.97	1	34676670
3005.53	1	822015		3005.53	1	56471055		3005.53	1	61894554		3005.53	1	73869537		3005.53	1	4280670		2624.47	1	2655702		3005.53	1	30659178		3006.67	1	83049084		3005.53	1	33182682		3005.53	1	27466085		3005.53	1	35018972
3007.1	1	825838		3007.1	1	56952908		3007.1	1	62260993		3007.1	1	74279000		3007.1	1	4281805		2626.11	1	2654763		3007.1	1	30972364		3008.24	1	83804309		3007.1	1	33554969		3007.1	1	27706423		3007.1	1	35364268
3008.66	1	828359		3008.66	1	57430635		3008.66	1	62626445		3008.66	1	74684026		3008.66	1	4284440		2627.76	1	2653956		3008.66	1	31308137		3009.8	1	84601997		3008.66	1	33927728		3008.66	1	27952898		3008.66	1	35725157
3010.22	1	831186		3010.22	1	57913359		3010.22	1	62996538		3010.22	1	75062327		3010.22	1	4282924		2629.4	1	2648500		3010.22	1	31628346		3011.37	1	85333903		3010.22	1	34295691		3010.22	1	28195982		3010.22	1	36075365
3011.78	1	835584		3011.78	1	58464346		3011.78	1	63438624		3011.78	1	75528329		3011.78	1	4285566		2631.05	1	2647613		3011.78	1	31998514		3012.93	1	86170033		3011.78	1	34707998		3011.78	1	28470881		3011.78	1	36467275
3013.34	1	839538		3013.34	1	59019071		3013.34	1	63891322		3013.34	1	76005769		3013.34	1	4286864		2632.69	1	2646357		3013.34	1	32382132		3014.5	1	87041229		3013.34	1	35135391		3013.34	1	28763309		3013.34	1	36882572
3014.9	1	842729		3014.9	1	59517901		3014.9	1	64285316		3014.9	1	76405299		3014.9	1	4287247		2634.34	1	2643223		3014.9	1	32726453		3016.07	1	87801349		3014.9	1	35521467		3014.9	1	29009731		3014.9	1	37254705
3016.46	1	847890		3016.46	1	60165090		3016.46	1	64844763		3016.46	1	76981014		3016.46	1	4289609		2635.98	1	2643793		3016.46	1	33163781		3017.63	1	88820353		3016.46	1	35997904		3016.46	1	29334792		3016.46	1	37713474
3018.02	1	851796		3018.02	1	60808722		3018.02	1	65362454		3018.02	1	77552528		3018.02	1	4292998		2637.63	1	2642105		3018.02	1	33589332		3019.2	1	89784405		3018.02	1	36464863		3018.02	1	29654092		3018.02	1	38162962
3019.58	1	857443		3019.58	1	61443292		3019.58	1	65886790		3019.58	1	78087671		3019.58	1	4295942		2639.27	1	2638562		3019.58	1	34023085		3020.76	1	90771559		3019.58	1	36927780		3019.58	1	29967558		3019.58	1	38620951
3021.14	1	861703		3021.14	1	62107131		3021.14	1	66440330		3021.14	1	78675043		3021.14	1	4299689		2640.91	1	2638106		3021.14	1	34469456		3022.32	1	91810483		3021.14	1	37416085		3021.14	1	30308083		3021.14	1	39091680
3022.7	1	866674		3022.7	1	62798537		3022.7	1	67035692		3022.7	1	79290424		3022.7	1	4302199		2642.56	1	2637252		3022.7	1	34940095		3023.89	1	92855368		3022.7	1	37899684		3022.7	1	30654790		3022.7	1	39582435
3024.26	1	870812		3024.26	1	63446883		3024.26	1	67584221		3024.26	1	79842992		3024.26	1	4305303		2644.2	1	2634805		3024.26	1	35395555		3025.45	1	93906435		3024.26	1	38381255		3024.26	1	30987378		3024.26	1	40049588
3025.82	1	876213		3025.82	1	64176091		3025.82	1	68236469		3025.82	1	80502995		3025.82	1	4306805		2645.84	1	2635065		3025.82	1	35897108		3027.01	1	95045608		3025.82	1	38892434		3025.82	1	31363316		3025.82	1	40555550
3027.37	1	880642		3027.37	1	64888264		3027.37	1	68862609		3027.37	1	81129484		3027.37	1	4311435		2647.48	1	2633875		3027.37	1	36385519		3028.57	1	96179036		3027.37	1	39416713		3027.37	1	31718528		3027.37	1	41058867
3028.93	1	885949		3028.93	1	65633725		3028.93	1	69524658		3028.93	1	81781749		3028.93	1	4314070		2649.12	1	2632550		3028.93	1	36888391		3030.14	1	97343216		3028.93	1	39944334		3028.93	1	32088519		3028.93	1	41589401
3030.49	1	892121		3030.49	1	66392230		3030.49	1	70197261		3030.49	1	82444317		3030.49	1	4317929		2650.77	1	2630862		3030.49	1	37396672		3031.7	1	98539700		3030.49	1	40480219		3030.49	1	32470475		3030.49	1	42118562
3032.05	1	897198		3032.05	1	67175412		3032.05	1	70921327		3032.05	1	83156496		3032.05	1	4319292		2652.41	1	2628971		3032.05	1	37951362		3033.26	1	99811730		3032.05	1	41045599		3032.05	1	32865199		3032.05	1	42682456
3033.6	1	901911		3033.6	1	67956171		3033.6	1	71635877		3033.6	1	83837757		3033.6	1	4324652		2654.05	1	2627684		3033.6	1	38479673		3034.82	1	101036386		3033.6	1	41599794		3033.6	1	33261980		3033.6	1	43232691
3035.16	1	908228		3035.16	1	68745098		3035.16	1	72347076		3035.16	1	84519523		3035.16	1	4328161		2655.69	1	2624674		3035.16	1	39010363		3036.38	1	102321148		3035.16	1	42170554		3035.16	1	33652180		3035.16	1	43804929
3036.71	1	912724		3036.71	1	69551439		3036.71	1	73090839		3036.71	1	85232092		3036.71	1	4330636		2657.33	1	2620743		3036.71	1	39564064		3037.94	1	103607326		3036.71	1	42745921		3036.71	1	34066780		3036.71	1	44382939
3038.27	1	920087		3038.27	1	70428900		3038.27	1	73921460		3038.27	1	86037697		3038.27	1	4336817		2658.97	1	2624479		3038.27	1	40143198		3039.5	1	105047945		3038.27	1	43374800		3038.27	1	34508206		3038.27	1	45005589
3039.82	1	924533		3039.82	1	71209237		3039.82	1	74611595		3039.82	1	86700197		3039.82	1	4337060		2660.61	1	2619902		3039.82	1	40672071		3041.06	1	106368941		3039.82	1	43942275		3039.82	1	34907511		3039.82	1	45562602
3041.38	1	930508		3041.38	1	72033387		3041.38	1	75346212		3041.38	1	87435981		3041.38	1	4342368		2662.24	1	2620941		3041.38	1	41224012		3042.62	1	107693401		3041.38	1	44524681		3041.38	1	35321468		3041.38	1	46160940
3042.93	1	935183		3042.93	1	72872070		3042.93	1	76122841		3042.93	1	88166231		3042.93	1	4342149		2663.88	1	2617935		3042.93	1	41799824		3044.18	1	109094092		3042.93	1	45139594		3042.93	1	35756297		3042.93	1	46767205
3044.49	1	940906		3044.49	1	73740258		3044.49	1	76929018		3044.49	1	88945092		3044.49	1	4349426		2665.52	1	2613838		3044.49	1	42377381		3045.74	1	110476211		3044.49	1	45770170		3044.49	1	36204041		3044.49	1	47423044
3046.04	1	947191		3046.04	1	74610132		3046.04	1	77730029		3046.04	1	89704914		3046.04	1	4351513		2667.16	1	2613249		3046.04	1	42972352		3047.3	1	111898255		3046.04	1	46409183		3046.04	1	36658912		3046.04	1	48053568
3047.59	1	953067		3047.59	1	75514772		3047.59	1	78574036		3047.59	1	90485717		3047.59	1	4354894		2668.8	1	2611615		3047.59	1	43581492		3048.86	1	113352695		3047.59	1	47051604		3047.59	1	37117669		3047.59	1	48720281
3049.15	1	958824		3049.15	1	76383025		3049.15	1	79364505		3049.15	1	91204837		3049.15	1	4354847		2670.43	1	2608563		3049.15	1	44179794		3050.42	1	114723361		3049.15	1	47675599		3049.15	1	37556992		3049.15	1	49351906
3050.7	1	964606		3050.7	1	77295955		3050.7	1	80249101		3050.7	1	92002751		3050.7	1	4362655		2672.07	1	2606236		3050.7	1	44803126		3051.97	1	116255372		3050.7	1	48352304		3050.7	1	38031165		3050.7	1	50020442
3052.25	1	970243		3052.25	1	78239046		3052.25	1	81143740		3052.25	1	92794145		3052.25	1	4364794		2673.7	1	2603556		3052.25	1	45416130		3053.53	1	117714853		3052.25	1	49022422		3052.25	1	38493913		3052.25	1	50662291
3053.81	1	976707		3053.81	1	79166528		3053.81	1	82026157		3053.81	1	93613269		3053.81	1	4367591		2675.34	1	2603831		3053.81	1	46057143		3055.09	1	119224443		3053.81	1	49698559		3053.81	1	38960370		3053.81	1	51320343
3055.36	1	983188		3055.36	1	80153951		3055.36	1	82974404		3055.36	1	94479645		3055.36	1	4370755		2676.98	1	2600304		3055.36	1	46708014		3056.64	1	120835503		3055.36	1	50405294		3055.36	1	39457825		3055.36	1	52001709
3056.91	1	989039		3056.91	1	81101656		3056.91	1	83872884		3056.91	1	95304655		3056.91	1	4377405		2678.61	1	2597181		3056.91	1	47343875		3058.2	1	122395255		3056.91	1	51098600		3056.91	1	39939762		3056.91	1	52660426
3058.46	1	996265		3058.46	1	82075607		3058.46	1	84748369		3058.46	1	96165758		3058.46	1	4380625		2680.25	1	2596585		3058.46	1	48005489		3059.76	1	124013546		3058.46	1	51816531		3058.46	1	40432856		3058.46	1	53353071
3060.01	1	1002288		3060.01	1	83088996		3060.01	1	85646570		3060.01	1	97067082		3060.01	1	4384713		2681.88	1	2595378		3060.01	1	48653470		3061.31	1	125662738		3060.01	1	52535405		3060.01	1	40947766		3060.01	1	54060896
3061.56	1	1010821		3061.56	1	84097499		3061.56	1	86516935		3061.56	1	97982090		3061.56	1	4387617		2683.51	1	2591904		3061.56	1	49347126		3062.87	1	127366010		3061.56	1	53282442		3061.56	1	41468074		3061.56	1	54775245
3063.11	1	1016893		3063.11	1	85173531		3063.11	1	87373310		3063.11	1	98949174		3063.11	1	4395430		2685.15	1	2591917		3063.11	1	50046319		3064.42	1	129066636		3063.11	1	54036858		3063.11	1	42005015		3063.11	1	55496043
3064.66	1	1024013		3064.66	1	86201757		3064.66	1	88221691		3064.66	1	99885099		3064.66	1	4398645		2686.78	1	2590862		3064.66	1	50753879		3065.98	1	130835255		3064.66	1	54800934		3064.66	1	42533135		3064.66	1	56227982
3066.21	1	1032656		3066.21	1	87318250		3066.21	1	89103940		3066.21	1	100911071		3066.21	1	4403344		2688.41	1	2589639		3066.21	1	51484645		3067.53	1	132714665		3066.21	1	55604446		3066.21	1	43090875		3066.21	1	57004638
3067.76	1	1039740		3067.76	1	88369965		3067.76	1	89958455		3067.76	1	101849219		3067.76	1	4410402		2690.05	1	2587639		3067.76	1	52168222		3069.09	1	134415411		3067.76	1	56373295		3067.76	1	43632283		3067.76	1	57731804
3069.31	1	1048663		3069.31	1	89505353		3069.31	1	90891081		3069.31	1	102923807		3069.31	1	4415220		2691.68	1	2585517		3069.31	1	52911736		3070.64	1	136331754		3069.31	1	57207088		3069.31	1	44214502		3069.31	1	58523656
3070.86	1	1057374		3070.86	1	90676732		3070.86	1	91854949		3070.86	1	104018289		3070.86	1	4421842		2693.31	1	2584137		3070.86	1	53656252		3072.19	1	138233138		3070.86	1	58074127		3070.86	1	44819683		3070.86	1	59361170
3072.41	1	1066033		3072.41	1	91808857		3072.41	1	92796983		3072.41	1	105052078		3072.41	1	4428777		2694.94	1	2583845		3072.41	1	54380744		3073.74	1	140085358		3072.41	1	58909960		3072.41	1	45390096		3072.41	1	60154511
3073.95	1	1074043		3073.95	1	93010244		3073.95	1	93835299		3073.95	1	106181355		3073.95	1	4435678		2696.57	1	2583711		3073.95	1	55163516		3075.3	1	142076137		3073.95	1	59803475		3073.95	1	46028084		3073.95	1	61014748
3075.5	1	1082110		3075.5	1	94220556		3075.5	1	94872345		3075.5	1	107302953		3075.5	1	4442694		2698.2	1	2580390		3075.5	1	55941428		3076.85	1	144010725		3075.5	1	60694989		3075.5	1	46643079		3075.5	1	61881428
3077.05	1	1091431		3077.05	1	95412305		3077.05	1	95894437		3077.05	1	108394282		3077.05	1	4444348		2699.84	1	2578949		3077.05	1	56720157		3078.4	1	145981326		3077.05	1	61575956		3077.05	1	47254979		3077.05	1	62727540
3078.6	1	1098962		3078.6	1	96666762		3078.6	1	96987570		3078.6	1	109551249		3078.6	1	4452126		2701.47	1	2578136		3078.6	1	57522325		3079.95	1	148018841		3078.6	1	62497293		3078.6	1	47905247		3078.6	1	63620036
3080.14	1	1108487		3080.14	1	97842517		3080.14	1	98005108		3080.14	1	110607961		3080.14	1	4456712		2703.1	1	2577344		3080.14	1	58303114		3081.5	1	149976501		3080.14	1	63363459		3080.14	1	48520664		3080.14	1	64466561
3081.69	1	1116856		3081.69	1	99134009		3081.69	1	99124955		3081.69	1	111786303		3081.69	1	4466470		2704.72	1	2576018		3081.69	1	59138240		3083.05	1	152081188		3081.69	1	64312774		3081.69	1	49177440		3081.69	1	65383669
3083.24	1	1126403		3083.24	1	100470770		3083.24	1	100318907		3083.24	1	113020646		3083.24	1	4472159		2706.35	1	2574357		3083.24	1	59997246		3084.61	1	154227169		3083.24	1	65296388		3083.24	1	49883275		3083.24	1	66334212
3084.78	1	1136052		3084.78	1	101827563		3084.78	1	101523219		3084.78	1	114237772		3084.78	1	4478184		2707.98	1	2573794		3084.78	1	60902675		3086.16	1	156451226		3084.78	1	66293806		3084.78	1	50575136		3084.78	1	67303891
3086.33	1	1146017		3086.33	1	103254400		3086.33	1	102787775		3086.33	1	115559047		3086.33	1	4486653		2709.61	1	2573149		3086.33	1	61805026		3087.71	1	158715525		3086.33	1	67321324		3086.33	1	51302902		3086.33	1	68313246
3087.87	1	1154366		3087.87	1	104624608		3087.87	1	104003681		3087.87	1	116808191		3087.87	1	4496838		2711.24	1	2572569		3087.87	1	62698682		3089.26	1	160969340		3087.87	1	68332238		3087.87	1	52006807		3087.87	1	69274255
3089.42	1	1164971		3089.42	1	106045829		3089.42	1	105261050		3089.42	1	118103479		3089.42	1	4506007		2712.87	1	2571852		3089.42	1	63629678		3090.8	1	163330226		3089.42	1	69377918		3089.42	1	52735283		3089.42	1	70282861
3090.96	1	1173912		3090.96	1	107425299		3090.96	1	106504777		3090.96	1	119370379		3090.96	1	4508245		2714.49	1	2569461		3090.96	1	64535746		3092.35	1	165594487		3090.96	1	70378263		3090.96	1	53447427		3090.96	1	71274339
3092.51	1	1184794		3092.51	1	108835429		3092.51	1	107739296		3092.51	1	120637031		3092.51	1	4513073		2716.12	1	2567567		3092.51	1	65458671		3093.9	1	167925894		3092.51	1	71429325		3092.51	1	54167686		3092.51	1	72269262
3094.05	1	1194687		3094.05	1	110308123		3094.05	1	109065623		3094.05	1	121973173		3094.05	1	4522340		2717.75	1	2566880		3094.05	1	66403707		3095.45	1	170322911		3094.05	1	72490429		3094.05	1	54922138		3094.05	1	73305424
3095.59	1	1204587		3095.59	1	111693041		3095.59	1	110273468		3095.59	1	123188785		3095.59	1	4529907		2719.37	1	2565154		3095.59	1	67318808		3097	1	172631789		3095.59	1	73520398		3095.59	1	55622701		3095.59	1	74285388
3097.14	1	1216212		3097.14	1	113252130		3097.14	1	111718783		3097.14	1	124665306		3097.14	1	4539354		2721	1	2564194		3097.14	1	68343829		3098.55	1	175201897		3097.14	1	74658053		3097.14	1	56441715		3097.14	1	75415516
3098.68	1	1225952		3098.68	1	114713239		3098.68	1	113054021		3098.68	1	126023476		3098.68	1	4543862		2722.63	1	2562690		3098.68	1	69326982		3100.09	1	177685296		3098.68	1	75737266		3098.68	1	57201798		3098.68	1	76453931
3100.22	1	1237369		3100.22	1	116281070		3100.22	1	114452466		3100.22	1	127452780		3100.22	1	4552048		2724.25	1	2564141		3100.22	1	70352443		3101.64	1	180294949		3100.22	1	76885907		3100.22	1	58003972		3100.22	1	77575202
3101.76	1	1246747		3101.76	1	117805067		3101.76	1	115845465		3101.76	1	128831668		3101.76	1	4557352		2725.88	1	2560856		3101.76	1	71343309		3103.19	1	182751509		3101.76	1	77998879		3101.76	1	58787295		3101.76	1	78643723
3103.3	1	1257835		3103.3	1	119297447		3103.3	1	117192682		3103.3	1	130203799		3103.3	1	4567581		2727.5	1	2560456		3103.3	1	72362034		3104.73	1	185297276		3103.3	1	79117324		3103.3	1	59570748		3103.3	1	79721178
3104.85	1	1269080		3104.85	1	120924551		3104.85	1	118696896		3104.85	1	131704953		3104.85	1	4576293		2729.12	1	2558913		3104.85	1	73414060		3106.28	1	187982491		3104.85	1	80317077		3104.85	1	60427400		3104.85	1	80883331
3106.39	1	1278032		3106.39	1	122431611		3106.39	1	120070844		3106.39	1	133097653		3106.39	1	4585193		2730.75	1	2556694		3106.39	1	74445297		3107.83	1	190545360		3106.39	1	81440668		3106.39	1	61208213		3106.39	1	81975634
3107.93	1	1290947		3107.93	1	124111056		3107.93	1	121597708		3107.93	1	134661976		3107.93	1	4592965		2732.37	1	2556430		3107.93	1	75549534		3109.37	1	193298551		3107.93	1	82673980		3107.93	1	62080838		3107.93	1	83160164
3109.47	1	1300943		3109.47	1	125703708		3109.47	1	123065361		3109.47	1	136149142		3109.47	1	4599665		2733.99	1	2553104		3109.47	1	76600936		3110.92	1	195966481		3109.47	1	83831061		3109.47	1	62907808		3109.47	1	84304266
3111.01	1	1312047		3111.01	1	127339545		3111.01	1	124550404		3111.01	1	137668338		3111.01	1	4607522		2735.62	1	2553066		3111.01	1	77706529		3112.46	1	198741063		3111.01	1	85035974		3111.01	1	63764314		3111.01	1	85459591
3112.55	1	1323321		3112.55	1	129066643		3112.55	1	126160197		3112.55	1	139263709		3112.55	1	4616470		2737.24	1	2549533		3112.55	1	78822582		3114.01	1	201574982		3112.55	1	86292719		3112.55	1	64658763		3112.55	1	86685359
3114.09	1	1336132		3114.09	1	130754912		3114.09	1	127714463		3114.09	1	140855673		3114.09	1	4624544		2738.86	1	2549851		3114.09	1	79955889		3115.55	1	204427968		3114.09	1	87548712		3114.09	1	65537716		3114.09	1	87901616
3115.63	1	1345841		3115.63	1	132442855		3115.63	1	129251787		3115.63	1	142426689		3115.63	1	4632347		2740.48	1	2548215		3115.63	1	81073171		3117.09	1	207243852		3115.63	1	88783649		3115.63	1	66417928		3115.63	1	89098445
3117.17	1	1359919		3117.17	1	134213806		3117.17	1	130883470		3117.17	1	144054211		3117.17	1	4643510		2742.11	1	2547417		3117.17	1	82250384		3118.64	1	210186746		3117.17	1	90087763		3117.17	1	67348473		3117.17	1	90355433
3118.7	1	1370506		3118.7	1	135892548		3118.7	1	132393805		3118.7	1	145568533		3118.7	1	4652264		2743.73	1	2544978		3118.7	1	83363518		3120.18	1	212974594		3118.7	1	91315820		3118.7	1	68202219		3118.7	1	91548174
3120.24	1	1382837		3120.24	1	137667806		3120.24	1	134012395		3120.24	1	147180728		3120.24	1	4658224		2745.35	1	2542671		3120.24	1	84526001		3121.72	1	215884749		3120.24	1	92606445		3120.24	1	69130303		3120.24	1	92791288
3121.78	1	1394302		3121.78	1	139437524		3121.78	1	135657086		3121.78	1	148856992		3121.78	1	4669265		2746.97	1	2542436		3121.78	1	85718765		3123.26	1	218936161		3121.78	1	93925981		3121.78	1	70066322		3121.78	1	94065181
3123.32	1	1406858		3123.32	1	141190909		3123.32	1	137256570		3123.32	1	150439188		3123.32	1	4676843		2748.59	1	2541715		3123.32	1	86871625		3124.81	1	221876127		3123.32	1	95186668		3123.32	1	70964450		3123.32	1	95292559
3124.86	1	1419662		3124.86	1	142974374		3124.86	1	138879854		3124.86	1	152074126		3124.86	1	4689260		2750.21	1	2542286		3124.86	1	88065489		3126.35	1	224931848		3124.86	1	96523134		3124.86	1	71886529		3124.86	1	96570715
3126.39	1	1430626		3126.39	1	144720024		3126.39	1	140496991		3126.39	1	153704742		3126.39	1	4697501		2751.82	1	2539567		3126.39	1	89233444		3127.89	1	227941226		3126.39	1	97822559		3126.39	1	72825851		3126.39	1	97841673
3127.93	1	1441972		3127.93	1	146525690		3127.93	1	142174143		3127.93	1	155376321		3127.93	1	4705511		2753.44	1	2537349		3127.93	1	90413548		3129.43	1	231005409		3127.93	1	99144641		3127.93	1	73756725		3127.93	1	99129669
3129.47	1	1454133		3129.47	1	148336858		3129.47	1	143849013		3129.47	1	157091782		3129.47	1	4714694		2755.06	1	2537676		3129.47	1	91626845		3130.97	1	234183010		3129.47	1	100529958		3129.47	1	74726594		3129.47	1	100424977
3131	1	1466429		3131	1	150016975		3131	1	145444471		3131	1	158669972		3131	1	4724616		2756.68	1	2533787		3131	1	92741321		3132.51	1	237064142		3131	1	101775814		3131	1	75618304		3131	1	101646648
3132.54	1	1480281		3132.54	1	151880840		3132.54	1	147211715		3132.54	1	160471913		3132.54	1	4730307		2758.3	1	2532535		3132.54	1	94010919		3134.05	1	240312093		3132.54	1	103171741		3132.54	1	76599037		3132.54	1	102997365
3134.07	1	1493887		3134.07	1	153732740		3134.07	1	148982477		3134.07	1	162259317		3134.07	1	4742352		2759.92	1	2533825		3134.07	1	95248064		3135.59	1	243541107		3134.07	1	104562109		3134.07	1	77603947		3134.07	1	104359354
3135.61	1	1504781		3135.61	1	155428140		3135.61	1	150583986		3135.61	1	163838982		3135.61	1	4750654		2761.53	1	2532558		3135.61	1	96407058		3137.13	1	246484371		3135.61	1	105854552		3135.61	1	78523670		3135.61	1	105601160
3137.14	1	1518892		3137.14	1	157276978		3137.14	1	152312372		3137.14	1	165597653		3137.14	1	4761467		2763.15	1	2530217		3137.14	1	97637379		3138.67	1	249703007		3137.14	1	107247225		3137.14	1	79500388		3137.14	1	106941500
3138.68	1	1530699		3138.68	1	159099258		3138.68	1	154023179		3138.68	1	167301010		3138.68	1	4769615		2764.77	1	2529269		3138.68	1	98838952		3140.21	1	252733338		3138.68	1	108601347		3138.68	1	80441685		3138.68	1	108259683
3140.21	1	1542671		3140.21	1	160904838		3140.21	1	155745833		3140.21	1	169027592		3140.21	1	4781520		2766.38	1	2528391		3140.21	1	100091948		3141.75	1	255973396		3140.21	1	109993744		3140.21	1	81426767		3140.21	1	109590480
3141.74	1	1557986		3141.74	1	162847697		3141.74	1	157546185		3141.74	1	170852848		3141.74	1	4790924		2768	1	2527495		3141.74	1	101351323		3143.29	1	259202203		3141.74	1	111428261		3141.74	1	82446036		3141.74	1	110980718
3143.28	1	1567781		3143.28	1	164593016		3143.28	1	159217183		3143.28	1	172506203		3143.28	1	4800410		2769.61	1	2525366		3143.28	1	102542272		3144.82	1	262256200		3143.28	1	112741407		3143.28	1	83383313		3143.28	1	112238865
3144.81	1	1581043		3144.81	1	166479224		3144.81	1	160999208		3144.81	1	174333459		3144.81	1	4808945		2771.23	1	2524053		3144.81	1	103798129		3146.36	1	265523362		3144.81	1	114152983		3144.81	1	84402231		3144.81	1	113619018
3146.34	1	1593488		3146.34	1	168248684		3146.34	1	162699831		3146.34	1	176012031		3146.34	1	4817809		2772.84	1	2524991		3146.34	1	104991221		3147.9	1	268535295		3146.34	1	115479149		3146.34	1	85353667		3146.34	1	114900200
3147.88	1	1606788		3147.88	1	170155531		3147.88	1	164503013		3147.88	1	177868987		3147.88	1	4829881		2774.46	1	2523002		3147.88	1	106278724		3149.44	1	271902739		3147.88	1	116911445		3147.88	1	86375133		3147.88	1	116285513
3149.41	1	1617458		3149.41	1	172079915		3149.41	1	166386680		3149.41	1	179727421		3149.41	1	4841736		2776.07	1	2525176		3149.41	1	107560568		3150.97	1	275152583		3149.41	1	118315709		3149.41	1	87396497		3149.41	1	117676588
3150.94	1	1632884		3150.94	1	173845099		3150.94	1	168092214		3150.94	1	181448063		3150.94	1	4850411		2777.68	1	2524535		3150.94	1	108802758		3152.51	1	278358040		3150.94	1	119698291		3150.94	1	88366225		3150.94	1	119002208
3152.47	1	1646432		3152.47	1	175781456		3152.47	1	169908489		3152.47	1	183278746		3152.47	1	4859210		2779.3	1	2522731		3152.47	1	110066069		3154.05	1	281670368		3152.47	1	121111064		3152.47	1	89393351		3152.47	1	120383337
3154	1	1659334		3154	1	177623389		3154	1	171689840		3154	1	185047705		3154	1	4867154		2780.91	1	2522528		3154	1	111321089		3155.58	1	284854863		3154	1	122498758		3154	1	90385450		3154	1	121722445
3155.53	1	1669942		3155.53	1	179340125		3155.53	1	173364853		3155.53	1	186725144		3155.53	1	4878634		2782.52	1	2520430		3155.53	1	112498861		3157.12	1	287991724		3155.53	1	123825256		3155.53	1	91330674		3155.53	1	122996192
3157.06	1	1685110		3157.06	1	181348296		3157.06	1	175270924		3157.06	1	188655360		3157.06	1	4889835		2784.14	1	2520594		3157.06	1	113834074		3158.65	1	291432301		3157.06	1	125310151		3157.06	1	92409777		3157.06	1	124445650
3158.59	1	1694028		3158.59	1	183061893		3158.59	1	176913586		3158.59	1	190320461		3158.59	1	4899078		2785.75	1	2520007		3158.59	1	115000582		3160.18	1	294612793		3158.59	1	126627036		3158.59	1	93355537		3158.59	1	125725990
3160.12	1	1709325		3160.12	1	185001376		3160.12	1	178800306		3160.12	1	192199610		3160.12	1	4909513		2787.36	1	2519168		3160.12	1	116293578		3161.72	1	297959125		3160.12	1	128058559		3160.12	1	94375210		3160.12	1	127102308
3161.65	1	1725593		3161.65	1	186957836		3161.65	1	180702624		3161.65	1	194104669		3161.65	1	4922242		2788.97	1	2521054		3161.65	1	117621013		3163.25	1	301461238		3161.65	1	129570879		3161.65	1	95449293		3161.65	1	128549368
3163.18	1	1738760		3163.18	1	188890543		3163.18	1	182557589		3163.18	1	195999168		3163.18	1	4932260		2790.58	1	2521116		3163.18	1	118907282		3164.79	1	304941180		3163.18	1	130984985		3163.18	1	96497157		3163.18	1	129929576
3164.71	1	1748397		3164.71	1	190546505		3164.71	1	184183332		3164.71	1	197617154		3164.71	1	4940580		2792.19	1	2518773		3164.71	1	120031885		3166.32	1	307888736		3164.71	1	132244063		3164.71	1	97400915		3164.71	1	131144564
3166.24	1	1760460		3166.24	1	192318263		3166.24	1	185934923		3166.24	1	199414219		3166.24	1	4952623		2793.8	1	2516681		3166.24	1	121291033		3167.85	1	311217622		3166.24	1	133636430		3166.24	1	98388812		3166.24	1	132478755
3167.77	1	1773221		3167.77	1	194042064		3167.77	1	187628156		3167.77	1	201104362		3167.77	1	4961711		2795.41	1	2515638		3167.77	1	122427814		3169.39	1	314293928		3167.77	1	134902796		3167.77	1	99338792		3167.77	1	133741250
3169.3	1	1785655		3169.3	1	195859225		3169.3	1	189401986		3169.3	1	202909568		3169.3	1	4970521		2797.02	1	2515918		3169.3	1	123674767		3170.92	1	317669737		3169.3	1	136293893		3169.3	1	100319060		3169.3	1	135073320
3170.82	1	1797122		3170.82	1	197641770		3170.82	1	191136466		3170.82	1	204661256		3170.82	1	4984345		2798.63	1	2514641		3170.82	1	124876577		3172.45	1	320834559		3170.82	1	137638280		3170.82	1	101286006		3170.82	1	136370140
3172.35	1	1809382		3172.35	1	199259986		3172.35	1	192771114		3172.35	1	206301932		3172.35	1	4988599		2800.24	1	2514936		3172.35	1	125997233		3173.98	1	323853331		3172.35	1	138924828		3172.35	1	102204965		3172.35	1	137583600
3173.88	1	1821847		3173.88	1	200957500		3173.88	1	194426207		3173.88	1	207960187		3173.88	1	5000440		2801.85	1	2516528		3173.88	1	127159497		3175.51	1	326964964		3173.88	1	140203123		3173.88	1	103144324		3173.88	1	138814197
3175.41	1	1830553		3175.41	1	202473905		3175.41	1	195956475		3175.41	1	209475168		3175.41	1	5006168		2803.46	1	2515562		3175.41	1	128208746		3177.05	1	329745968		3175.41	1	141381857		3175.41	1	103990484		3175.41	1	139963424
3176.93	1	1840699		3176.93	1	204009904		3176.93	1	197496644		3176.93	1	211034419		3176.93	1	5015089		2805.06	1	2512151		3176.93	1	129305115		3178.58	1	332724894		3176.93	1	142574716		3176.93	1	104865969		3176.93	1	141119577
3178.46	1	1851998		3178.46	1	205605664		3178.46	1	199064817		3178.46	1	212636025		3178.46	1	5022621		2806.67	1	2511950		3178.46	1	130373106		3180.11	1	335619662		3178.46	1	143785360		3178.46	1	105751142		3178.46	1	142284419
3179.98	1	1863589		3179.98	1	207234898		3179.98	1	200711329		3179.98	1	214257866		3179.98	1	5035255		2808.28	1	2514385		3179.98	1	131507696		3181.64	1	338774087		3179.98	1	145042612		3179.98	1	106649353		3179.98	1	143496878
3181.51	1	1874560		3181.51	1	208840480		3181.51	1	202321703		3181.51	1	215906120		3181.51	1	5041810		2809.88	1	2513913		3181.51	1	132608674		3183.17	1	341772841		3181.51	1	146275678		3181.51	1	107550670		3181.51	1	144667492
3183.03	1	1885535		3183.03	1	210350779		3183.03	1	203838689		3183.03	1	217466598		3183.03	1	5051741		2811.49	1	2511327		3183.03	1	133673552		3184.7	1	344645930		3183.03	1	147432034		3183.03	1	108386921		3183.03	1	145802115
3184.56	1	1895216		3184.56	1	211829755		3184.56	1	205335380		3184.56	1	218969017		3184.56	1	5058158		2813.1	1	2514181		3184.56	1	134709214		3186.22	1	347562963		3184.56	1	148589214		3184.56	1	109214558		3184.56	1	146895403
3186.08	1	1903854		3186.08	1	213160155		3186.08	1	206719838		3186.08	1	220316332		3186.08	1	5066501		2814.7	1	2512683		3186.08	1	135631366		3187.75	1	350050399		3186.08	1	149607593		3186.08	1	109965203		3186.08	1	147886927
3187.61	1	1911328		3187.61	1	214551980		3187.61	1	208184849		3187.61	1	221806803		3187.61	1	5070851		2816.31	1	2511497		3187.61	1	136645036		3189.28	1	352839431		3187.61	1	150746031		3187.61	1	110774301		3187.61	1	148940528
3189.13	1	1923400		3189.13	1	215956462		3189.13	1	209635752		3189.13	1	223233140		3189.13	1	5082149		2817.91	1	2513940		3189.13	1	137611567		3190.81	1	355529352		3189.13	1	151812217		3189.13	1	111572751		3189.13	1	149992450
3190.66	1	1931905		3190.66	1	217277326		3190.66	1	210980723		3190.66	1	224610092		3190.66	1	5089829		2819.52	1	2510795		3190.66	1	138572587		3192.34	1	358164747		3190.66	1	152865498		3190.66	1	112317266		3190.66	1	151002505
3192.18	1	1940474		3192.18	1	218556326		3192.18	1	212320415		3192.18	1	225949348		3192.18	1	5095711		2821.12	1	2511527		3192.18	1	139486331		3193.86	1	360762585		3192.18	1	153886100		3192.18	1	113079863		3192.18	1	151964491
3193.7	1	1946598		3193.7	1	219651804		3193.7	1	213473512		3193.7	1	227102406		3193.7	1	5100624		2822.72	1	2510063		3193.7	1	140285546		3195.39	1	362984555		3193.7	1	154751021		3193.7	1	113707791		3193.7	1	152803862
3195.22	1	1956205		3195.22	1	220859967		3195.22	1	214735251		3195.22	1	228380015		3195.22	1	5108575		2824.33	1	2510396		3195.22	1	141128944		3196.92	1	365490356		3195.22	1	155726395		3195.22	1	114428213		3195.22	1	153703226
3196.75	1	1965242		3196.75	1	222101016		3196.75	1	216071157		3196.75	1	229727138		3196.75	1	5113923		2825.93	1	2511151		3196.75	1	142012441		3198.45	1	367989700		3196.75	1	156700458		3196.75	1	115152373		3196.75	1	154651269
3198.27	1	1971307		3198.27	1	223257044		3198.27	1	217336834		3198.27	1	230982887		3198.27	1	5123756		2827.53	1	2511541		3198.27	1	142877832		3199.97	1	370392071		3198.27	1	157638769		3198.27	1	115847677		3198.27	1	155537846
3199.79	1	1978804		3199.79	1	224438380		3199.79	1	218593195		3199.79	1	232261187		3199.79	1	5127826		2829.14	1	2507011		3199.79	1	143707178		3201.5	1	372691867		3199.79	1	158554568		3199.79	1	116520816		3199.79	1	156439990
3201.31	1	1985241		3201.31	1	225534330		3201.31	1	219816272		3201.31	1	233475271		3201.31	1	5132991		2830.74	1	2510673		3201.31	1	144530764		3203.02	1	374971926		3201.31	1	159457673		3201.31	1	117174480		3201.31	1	157286679
3202.83	1	1992466		3202.83	1	226508126		3202.83	1	220887520		3202.83	1	234554594		3202.83	1	5136867		2832.34	1	2508909		3202.83	1	145265873		3204.55	1	377064700		3202.83	1	160272018		3202.83	1	117770708		3202.83	1	158054289
3204.35	1	1996022		3204.35	1	227484411		3204.35	1	221953203		3204.35	1	235611722		3204.35	1	5142176		2833.94	1	2508242		3204.35	1	145954859		3206.07	1	379004587		3204.35	1	161055942		3204.35	1	118357843		3204.35	1	158794940
3205.87	1	2003626		3205.87	1	228360814		3205.87	1	222925154		3205.87	1	236598563		3205.87	1	5149350		2835.54	1	2509725		3205.87	1	146652280		3207.6	1	381084691		3205.87	1	161808907		3205.87	1	118902398		3205.87	1	159493275
3207.39	1	2008397		3207.39	1	229202216		3207.39	1	223895796		3207.39	1	237590760		3207.39	1	5151281		2837.14	1	2511172		3207.39	1	147276675		3209.12	1	382905971		3207.39	1	162492884		3207.39	1	119436064		3207.39	1	160146960
3208.91	1	2013561		3208.91	1	229764661		3208.91	1	224598696		3208.91	1	238264103		3208.91	1	5157118		2838.74	1	2512916		3208.91	1	147762712		3210.65	1	384425797		3208.91	1	163041140		3208.91	1	119808070		3208.91	1	160637767
3210.43	1	2020791		3210.43	1	230704764		3210.43	1	225624556		3210.43	1	239313199		3210.43	1	5160302		2840.34	1	2512519		3210.43	1	148439898		3212.17	1	386347295		3210.43	1	163800606		3210.43	1	120384807		3210.43	1	161366941
3211.95	1	2022427		3211.95	1	231381374		3211.95	1	226424186		3211.95	1	240139617		3211.95	1	5163013		2841.95	1	2514690		3211.95	1	148980438		3213.69	1	387816309		3211.95	1	164384887		3211.95	1	120842375		3211.95	1	161911169
3213.47	1	2027253		3213.47	1	232217728		3213.47	1	227404986		3213.47	1	241114157		3213.47	1	5170396		2843.54	1	2516848		3213.47	1	149621514		3215.22	1	389682624		3213.47	1	165115822		3213.47	1	121368308		3213.47	1	162576237
3214.99	1	2032134		3214.99	1	232916607		3214.99	1	228259598		3214.99	1	241930796		3214.99	1	5174537		2845.14	1	2517642		3214.99	1	150146566		3216.74	1	391113509		3214.99	1	165689377		3214.99	1	121813788		3214.99	1	163141819
3216.51	1	2038391		3216.51	1	233569614		3216.51	1	229089255		3216.51	1	242784058		3216.51	1	5181032		2846.74	1	2521723		3216.51	1	150685799		3218.26	1	392745621		3216.51	1	166290655		3216.51	1	122238662		3216.51	1	163676695
3218.02	1	2044074		3218.02	1	234408764		3218.02	1	230057865		3218.02	1	243771958		3218.02	1	5179839		2848.34	1	2524762		3218.02	1	151264809		3219.78	1	394425966		3218.02	1	166946931		3218.02	1	122754704		3218.02	1	164325496
3219.54	1	2045983		3219.54	1	234884825		3219.54	1	230734502		3219.54	1	244427323		3219.54	1	5184799		2849.94	1	2525202		3219.54	1	151708090		3221.31	1	395711501		3219.54	1	167425392		3219.54	1	123108855		3219.54	1	164741755
3221.06	1	2049950		3221.06	1	235498741		3221.06	1	231487908		3221.06	1	245175828		3221.06	1	5188301		2851.54	1	2529859		3221.06	1	152170985		3222.83	1	397097996		3221.06	1	167964253		3221.06	1	123522916		3221.06	1	165247118
3222.57	1	2051646		3222.57	1	235995911		3222.57	1	232158680		3222.57	1	245824744		3222.57	1	5190033		2853.13	1	2533310		3222.57	1	152577555		3224.35	1	398199185		3222.57	1	168425321		3222.57	1	123855449		3222.57	1	165653167
3224.09	1	2052696		3224.09	1	236421552		3224.09	1	232737421		3224.09	1	246439075		3224.09	1	5193397		2854.73	1	2536681		3224.09	1	152987361		3225.87	1	399363994		3224.09	1	168835917		3224.09	1	124192208		3224.09	1	166034638
3225.61	1	2058308		3225.61	1	237000541		3225.61	1	233464512		3225.61	1	247166299		3225.61	1	5197340		2856.33	1	2543779		3225.61	1	153417939		3227.39	1	400513297		3225.61	1	169334707		3225.61	1	124597443		3225.61	1	166505408
3227.12	1	2058877		3227.12	1	237522666		3227.12	1	234144922		3227.12	1	247819257		3227.12	1	5200641		2857.92	1	2547754		3227.12	1	153869589		3228.91	1	401775828		3227.12	1	169833411		3227.12	1	124952080		3227.12	1	166934049
3228.64	1	2062633		3228.64	1	237891797		3228.64	1	234685375		3228.64	1	248366653		3228.64	1	5199479		2859.52	1	2549212		3228.64	1	154156796		3230.43	1	402660741		3228.64	1	170172377		3228.64	1	125240536		3228.64	1	167268258
3230.16	1	2065757		3230.16	1	238157052		3230.16	1	235095626		3230.16	1	248773197		3230.16	1	5203390		2861.11	1	2552656		3230.16	1	154426200		3231.95	1	403417123		3230.16	1	170478202		3230.16	1	125482057		3230.16	1	167525857
3231.67	1	2066512		3231.67	1	238522002		3231.67	1	235636350		3231.67	1	249309404		3231.67	1	5204227		2862.71	1	2553862		3231.67	1	154714195		3233.47	1	404294366		3231.67	1	170814114		3231.67	1	125748334		3231.67	1	167832350
3233.18	1	2066406		3233.18	1	238770445		3233.18	1	236062918		3233.18	1	249679876		3233.18	1	5204813		2864.3	1	2551821		3233.18	1	154951330		3234.99	1	404895582		3233.18	1	171081290		3233.18	1	125982521		3233.18	1	168059960
3234.7	1	2070000		3234.7	1	239341250		3234.7	1	236834990		3234.7	1	250500942		3234.7	1	5210799		2865.9	1	2555052		3234.7	1	155446670		3236.51	1	406261621		3234.7	1	171601335		3234.7	1	126362550		3234.7	1	168543830
3236.21	1	2072556		3236.21	1	239564880		3236.21	1	237276088		3236.21	1	250899315		3236.21	1	5209645		2867.49	1	2553249		3236.21	1	155638095		3238.02	1	406799121		3236.21	1	171841028		3236.21	1	126585310		3236.21	1	168760656
3237.73	1	2072537		3237.73	1	239706325		3237.73	1	237657267		3237.73	1	251277262		3237.73	1	5211204		2869.09	1	2550896		3237.73	1	155869476		3239.54	1	407461561		3237.73	1	172085741		3237.73	1	126779526		3237.73	1	168959380
3239.24	1	2073935		3239.24	1	240094477		3239.24	1	238205955		3239.24	1	251821498		3239.24	1	5213928		2870.68	1	2551688		3239.24	1	156170058		3241.06	1	408172406		3239.24	1	172426683		3239.24	1	127052097		3239.24	1	169289748
3240.75	1	2074491		3240.75	1	240222191		3240.75	1	238504596		3240.75	1	252132111		3240.75	1	5218328		2872.28	1	2550967		3240.75	1	156357223		3242.58	1	408656590		3240.75	1	172645319		3240.75	1	127229793		3240.75	1	169451222
3242.27	1	2076201		3242.27	1	240501101		3242.27	1	238979024		3242.27	1	252612596		3242.27	1	5215757		2873.87	1	2546750		3242.27	1	156622230		3244.09	1	409384274		3242.27	1	172936843		3242.27	1	127479025		3242.27	1	169714969
3243.78	1	2078196		3243.78	1	240727156		3243.78	1	239340859		3243.78	1	252961106		3243.78	1	5216389		2875.46	1	2548728		3243.78	1	156831178		3245.61	1	409842879		3243.78	1	173169245		3243.78	1	127662428		3243.78	1	169927744
3245.29	1	2079428		3245.29	1	240913526		3245.29	1	239757910		3245.29	1	253369872		3245.29	1	5218572		2877.05	1	2548605		3245.29	1	157076281		3247.13	1	410466842		3245.29	1	173416163		3245.29	1	127884963		3245.29	1	170152327
3246.8	1	2079489		3246.8	1	241089661		3246.8	1	240142301		3246.8	1	253705499		3246.8	1	5219783		2878.64	1	2548236		3246.8	1	157234729		3248.64	1	410840226		3246.8	1	173606583		3246.8	1	128048558		3246.8	1	170318424
3248.31	1	2079461		3248.31	1	241148462		3248.31	1	240396397		3248.31	1	253963757		3248.31	1	5219570		2880.24	1	2548578		3248.31	1	157379591		3250.16	1	411200830		3248.31	1	173792896		3248.31	1	128199120		3248.31	1	170444798
3249.82	1	2082605		3249.82	1	241446508		3249.82	1	240911002		3249.82	1	254441663		3249.82	1	5223337		2881.83	1	2550663		3249.82	1	157636915		3251.67	1	411788979		3249.82	1	174051215		3249.82	1	128444502		3249.82	1	170712577
3251.34	1	2080901		3251.34	1	241585489		3251.34	1	241236006		3251.34	1	254747943		3251.34	1	5223249		2883.42	1	2551422		3251.34	1	157795010		3253.19	1	412093641		3251.34	1	174246323		3251.34	1	128600772		3251.34	1	170864323
3252.85	1	2083871		3252.85	1	241677988		3252.85	1	241568277		3252.85	1	255065855		3252.85	1	5221688		2885.01	1	2552239		3252.85	1	157936216		3254.7	1	412455296		3252.85	1	174413761		3252.85	1	128746438		3252.85	1	171005325
3254.36	1	2084104		3254.36	1	241877953		3254.36	1	241980837		3254.36	1	255444232		3254.36	1	5225098		2886.6	1	2556906		3254.36	1	158132756		3256.22	1	412819228		3254.36	1	174634207		3254.36	1	128943660		3254.36	1	171212301
3255.87	1	2082906		3255.87	1	241981144		3255.87	1	242298438		3255.87	1	255781586		3255.87	1	5222300		2888.19	1	2558142		3255.87	1	158305732		3257.73	1	413187960		3255.87	1	174829365		3255.87	1	129121069		3255.87	1	171374025
3257.38	1	2083896		3257.38	1	242185901		3257.38	1	242686152		3257.38	1	256134889		3257.38	1	5226433		2889.78	1	2562191		3257.38	1	158487566		3259.24	1	413460459		3257.38	1	175040094		3257.38	1	129310596		3257.38	1	171565277
3258.89	1	2085853		3258.89	1	242355570		3258.89	1	243108809		3258.89	1	256565632		3258.89	1	5227604		2891.37	1	2566121		3258.89	1	158716264		3260.76	1	413958118		3258.89	1	175285477		3258.89	1	129540731		3258.89	1	171767815
3260.39	1	2085915		3260.39	1	242474555		3260.39	1	243421743		3260.39	1	256837855		3260.39	1	5227298		2892.96	1	2566673		3260.39	1	158875678		3262.27	1	414269657		3260.39	1	175445676		3260.39	1	129687856		3260.39	1	171934266
3261.9	1	2086090		3261.9	1	242580265		3261.9	1	243756601		3261.9	1	257149956		3261.9	1	5227113		2894.54	1	2568707		3261.9	1	159035238		3263.78	1	414515098		3261.9	1	175627923		3261.9	1	129851758		3261.9	1	172072286
3263.41	1	2085758		3263.41	1	242753212		3263.41	1	244122349		3263.41	1	257519170		3263.41	1	5233681		2896.13	1	2573609		3263.41	1	159227705		3265.3	1	414919918		3263.41	1	175853338		3263.41	1	130030554		3263.41	1	172260987
3264.92	1	2088411		3264.92	1	242884118		3264.92	1	244453854		3264.92	1	257840981		3264.92	1	5233235		2897.72	1	2575352		3264.92	1	159378480		3266.81	1	415129273		3264.92	1	176014733		3264.92	1	130196547		3264.92	1	172432416
3266.43	1	2086817		3266.43	1	242941250		3266.43	1	244766666		3266.43	1	258116558		3266.43	1	5233646		2899.31	1	2580735		3266.43	1	159527783		3268.32	1	415391846		3266.43	1	176182996		3266.43	1	130370225		3266.43	1	172538695
3267.93	1	2089127		3267.93	1	243162078		3267.93	1	245215115		3267.93	1	258505852		3267.93	1	5237258		2900.89	1	2583161		3267.93	1	159707586		3269.83	1	415717373		3267.93	1	176387090		3267.93	1	130549188		3267.93	1	172750616
3269.44	1	2089661		3269.44	1	243262725		3269.44	1	245567351		3269.44	1	258878678		3269.44	1	5237658		2902.48	1	2587286		3269.44	1	159918128		3271.34	1	416012345		3269.44	1	176593269		3269.44	1	130718819		3269.44	1	172902217
3270.95	1	2089186		3270.95	1	243352695		3270.95	1	245883518		3270.95	1	259165566		3270.95	1	5235211		2904.07	1	2590297		3270.95	1	160022820		3272.86	1	416279603		3270.95	1	176728931		3270.95	1	130868725		3270.95	1	173032322
3272.45	1	2090430		3272.45	1	243460584		3272.45	1	246271171		3272.45	1	259507875		3272.45	1	5240322		2905.65	1	2591828		3272.45	1	160206891		3274.36	1	416535291		3272.45	1	176924809		3272.45	1	131047818		3272.45	1	173217212
3273.96	1	2093125		3273.96	1	243756451		3273.96	1	246740107		3273.96	1	259997026		3273.96	1	5243886		2907.24	1	2598057		3273.96	1	160499193		3275.88	1	417191916		3273.96	1	177254791		3273.96	1	131309941		3273.96	1	173484267
3275.47	1	2089468		3275.47	1	243760268		3275.47	1	246923020		3275.47	1	260171807		3275.47	1	5241494		2908.82	1	2599376		3275.47	1	160547241		3277.39	1	417122751		3275.47	1	177307220		3275.47	1	131391987		3275.47	1	173542703
3276.97	1	2093679		3276.97	1	243910048		3276.97	1	247311769		3276.97	1	260543163		3276.97	1	5243309		2910.41	1	2602872		3276.97	1	160780329		3278.89	1	417550328		3276.97	1	177562379		3276.97	1	131594921		3276.97	1	173727243
3278.48	1	2090996		3278.48	1	243959261		3278.48	1	247552851		3278.48	1	260742404		3278.48	1	5243663		2911.99	1	2605574		3278.48	1	160842664		3280.4	1	417553329		3278.48	1	177635841		3278.48	1	131715012		3278.48	1	173813534
3279.98	1	2092904		3279.98	1	244149049		3279.98	1	247936452		3279.98	1	261118807		3279.98	1	5246026		2913.58	1	2608091		3279.98	1	161075217		3281.91	1	417927542		3279.98	1	177884916		3279.98	1	131903852		3279.98	1	173994797
3281.49	1	2093599		3281.49	1	244390590		3281.49	1	248354892		3281.49	1	261554680		3281.49	1	5247541		2915.16	1	2612471		3281.49	1	161291271		3283.42	1	418408055		3281.49	1	178123620		3281.49	1	132119613		3281.49	1	174244860
3282.99	1	2095628		3282.99	1	244282563		3282.99	1	248509388		3282.99	1	261655641		3282.99	1	5248462		2916.75	1	2613391		3282.99	1	161322377		3284.93	1	418366650		3282.99	1	178194054		3282.99	1	132197206		3282.99	1	174262647
3284.49	1	2095348		3284.49	1	244498901		3284.49	1	248908967		3284.49	1	262041880		3284.49	1	5249119		2918.33	1	2616763		3284.49	1	161554229		3286.44	1	418900104		3284.49	1	178428613		3284.49	1	132402175		3284.49	1	174450936
3286	1	2098456		3286	1	244677210		3286	1	249329525		3286	1	262414253		3286	1	5251860		2919.91	1	2618812		3286	1	161747724		3287.95	1	419210835		3286	1	178626569		3286	1	132594237		3286	1	174658633
3287.5	1	2096145		3287.5	1	244689622		3287.5	1	249550092		3287.5	1	262634850		3287.5	1	5252638		2921.5	1	2621446		3287.5	1	161854638		3289.45	1	419458134		3287.5	1	178750686		3287.5	1	132725553		3287.5	1	174748976
3289.01	1	2098326		3289.01	1	244900703		3289.01	1	249960012		3289.01	1	263023001		3289.01	1	5253937		2923.08	1	2624653		3289.01	1	162037410		3290.96	1	419800536		3289.01	1	178982759		3289.01	1	132936408		3289.01	1	174955805
3290.51	1	2097679		3290.51	1	244963519		3290.51	1	250272542		3290.51	1	263319575		3290.51	1	5255037		2924.66	1	2627225		3290.51	1	162213451		3292.47	1	420088849		3290.51	1	179172364		3290.51	1	133091251		3290.51	1	175098051
3292.01	1	2099113		3292.01	1	245135551		3292.01	1	250669222		3292.01	1	263696803		3292.01	1	5257285		2926.24	1	2629842		3292.01	1	162425650		3293.97	1	420545700		3292.01	1	179390957		3292.01	1	133305072		3292.01	1	175289377
3293.51	1	2098547		3293.51	1	245222878		3293.51	1	250965644		3293.51	1	263995104		3293.51	1	5255726		2927.82	1	2632802		3293.51	1	162575844		3295.48	1	420757498		3293.51	1	179572627		3293.51	1	133464715		3293.51	1	175422406
3295.01	1	2101061		3295.01	1	245558565		3295.01	1	251490343		3295.01	1	264558131		3295.01	1	5258761		2929.4	1	2639215		3295.01	1	162903440		3296.99	1	421439113		3295.01	1	179953099		3295.01	1	133753477		3295.01	1	175742584
3296.52	1	2101992		3296.52	1	245769937		3296.52	1	251910425		3296.52	1	264954959		3296.52	1	5257623		2930.99	1	2642638		3296.52	1	163118844		3298.49	1	421743346		3296.52	1	180159131		3296.52	1	133979470		3296.52	1	175970778
3298.02	1	2102628		3298.02	1	245935633		3298.02	1	252335943		3298.02	1	265350940		3298.02	1	5257801		2932.57	1	2647638		3298.02	1	163346149		3300	1	422225981		3298.02	1	180443469		3298.02	1	134193998		3298.02	1	176187580
3299.52	1	2103908		3299.52	1	246186653		3299.52	1	252759506		3299.52	1	265754665		3299.52	1	5254987		2934.14	1	2650316		3299.52	1	163559646		3301.5	1	422557877		3299.52	1	180683478		3299.52	1	134403707		3299.52	1	176424933
3301.02	1	2104634		3301.02	1	246342152		3301.02	1	253147968		3301.02	1	266147802		3301.02	1	5255084		2935.72	1	2653685		3301.02	1	163787434		3303.01	1	422962394		3301.02	1	180948782		3301.02	1	134596780		3301.02	1	176623461
3302.52	1	2105363		3302.52	1	246505812		3302.52	1	253554329		3302.52	1	266522217		3302.52	1	5252867		2937.3	1	2658041		3302.52	1	163974269		3304.51	1	423378593		3302.52	1	181135577		3302.52	1	134825976		3302.52	1	176831825
3304.02	1	2104523		3304.02	1	246678390		3304.02	1	253921832		3304.02	1	266909452		3304.02	1	5253763		2938.88	1	2659970		3304.02	1	164170922		3306.01	1	423694670		3304.02	1	181371877		3304.02	1	135016014		3304.02	1	177026775
3305.52	1	2105915		3305.52	1	246904849		3305.52	1	254316513		3305.52	1	267297685		3305.52	1	5252149		2940.46	1	2664066		3305.52	1	164416405		3307.52	1	424220163		3305.52	1	181645587		3305.52	1	135246695		3305.52	1	177245260
3307.02	1	2108463		3307.02	1	247234516		3307.02	1	254860831		3307.02	1	267799784		3307.02	1	5253741		2942.04	1	2668636		3307.02	1	164690435		3309.02	1	424741552		3307.02	1	181998024		3307.02	1	135528366		3307.02	1	177552552
3308.52	1	2108944		3308.52	1	247445871		3308.52	1	255328072		3308.52	1	268265183		3308.52	1	5253436		2943.62	1	2670658		3308.52	1	164978553		3310.53	1	425394873		3308.52	1	182300236		3308.52	1	135788135		3308.52	1	177831217
3310.01	1	2109232		3310.01	1	247656024		3310.01	1	255714267		3310.01	1	268656400		3310.01	1	5252010		2945.2	1	2672775		3310.01	1	165170628		3312.03	1	425762392		3310.01	1	182543297		3310.01	1	135999668		3310.01	1	178051026
3311.51	1	2112018		3311.51	1	247960377		3311.51	1	256243306		3311.51	1	269197716		3311.51	1	5253174		2946.77	1	2673833		3311.51	1	165499870		3313.53	1	426453132		3311.51	1	182921213		3311.51	1	136278527		3311.51	1	178360434
3313.01	1	2112193		3313.01	1	248279646		3313.01	1	256778823		3313.01	1	269741923		3313.01	1	5255840		2948.35	1	2676962		3313.01	1	165778753		3315.03	1	427072714		3313.01	1	183246161		3313.01	1	136583737		3313.01	1	178654596
3314.51	1	2114007		3314.51	1	248436406		3314.51	1	257139128		3314.51	1	270043866		3314.51	1	5251699		2949.93	1	2676029		3314.51	1	166004810		3316.53	1	427346785		3314.51	1	183462890		3314.51	1	136778289		3314.51	1	178841809
3316.01	1	2115260		3316.01	1	248742461		3316.01	1	257688692		3316.01	1	270616537		3316.01	1	5254769		2951.5	1	2680655		3316.01	1	166287943		3318.03	1	428030318		3316.01	1	183816456		3316.01	1	137059513		3316.01	1	179167142
3317.5	1	2117166		3317.5	1	248885550		3317.5	1	258033682		3317.5	1	270918376		3317.5	1	5255144		2953.08	1	2680074		3317.5	1	166472018		3319.54	1	428226871		3317.5	1	184020079		3317.5	1	137254155		3317.5	1	179354228
3319	1	2113801		3319	1	248696006		3319	1	258167530		3319	1	271043043		3319	1	5250746		2954.65	1	2683312		3319	1	166518967		3321.04	1	429139479		3319	1	184048896		3319	1	137293497		3319	1	179354251
3320.5	1	2118285		3320.5	1	249158334		3320.5	1	258842959		3320.5	1	271686962		3320.5	1	5257208		2956.23	1	2688140		3320.5	1	166879918		3322.54	1	429826346		3320.5	1	184437649		3320.5	1	137641577		3320.5	1	179730748
3321.99	1	2127207		3321.99	1	250244712		3321.99	1	260041357		3321.99	1	272908411		3321.99	1	5262917		2957.8	1	2691170		3321.99	1	167646353		3324.04	1	430564098		3321.99	1	185380210		3321.99	1	138318259		3321.99	1	180545973
3323.49	1	2126888		3323.49	1	250572869		3323.49	1	260568256		3323.49	1	273441775		3323.49	1	5265183		2959.38	1	2695450		3323.49	1	167937893		3325.54	1	431314903		3323.49	1	185690456		3323.49	1	138602965		3323.49	1	180866123
3324.99	1	2129581		3324.99	1	250744772		3324.99	1	260973968		3324.99	1	273852752		3324.99	1	5266178		2960.95	1	2698917		3324.99	1	168190954		3327.04	1	431834607		3324.99	1	186004405		3324.99	1	138854529		3324.99	1	181113019
3326.48	1	2133763		3326.48	1	251263879		3326.48	1	261698019		3326.48	1	274570949		3326.48	1	5271787		2962.53	1	2703988		3326.48	1	168616280		3328.54	1	432929834		3326.48	1	186495066		3326.48	1	139253856		3326.48	1	181577897
3327.97	1	2134904		3327.97	1	251406512		3327.97	1	262047226		3327.97	1	274899517		3327.97	1	5270990		2964.1	1	2707614		3327.97	1	168837866		3330.03	1	433300439		3327.97	1	186720381		3327.97	1	139461343		3327.97	1	181804251
3329.47	1	2136685		3329.47	1	251855684		3329.47	1	262731508		3329.47	1	275598730		3329.47	1	5270006		2965.67	1	2713028		3329.47	1	169274032		3331.53	1	434320283		3329.47	1	187214437		3329.47	1	139876207		3329.47	1	182244763
3330.96	1	2140442		3330.96	1	252085397		3330.96	1	263234514		3330.96	1	276077047		3330.96	1	5276174		2967.25	1	2718183		3330.96	1	169546817		3333.03	1	434819663		3330.96	1	187523275		3330.96	1	140143484		3330.96	1	182531558
3332.46	1	2141895		3332.46	1	252418273		3332.46	1	263850127		3332.46	1	276692698		3332.46	1	5277563		2968.82	1	2722995		3332.46	1	169931699		3334.53	1	435655351		3332.46	1	187948908		3332.46	1	140482434		3332.46	1	182922001
3333.95	1	2145092		3333.95	1	252780428		3333.95	1	264459731		3333.95	1	277277469		3333.95	1	5279480		2970.39	1	2729722		3333.95	1	170254357		3336.03	1	436337018		3333.95	1	188317729		3333.95	1	140793592		3333.95	1	183262514
3335.45	1	2144698		3335.45	1	253103453		3335.45	1	265043482		3335.45	1	277846661		3335.45	1	5281024		2971.96	1	2734345		3335.45	1	170612930		3337.53	1	436960367		3335.45	1	188714992		3335.45	1	141142484		3335.45	1	183628218
3336.94	1	2149008		3336.94	1	253484671		3336.94	1	265698148		3336.94	1	278504576		3336.94	1	5282842		2973.53	1	2741773		3336.94	1	170978142		3339.02	1	437802550		3336.94	1	189127151		3336.94	1	141500693		3336.94	1	184008829
3338.43	1	2151407		3338.43	1	253792831		3338.43	1	266239133		3338.43	1	279015011		3338.43	1	5285271		2975.11	1	2748044		3338.43	1	171279534		3340.52	1	438322513		3338.43	1	189506871		3338.43	1	141790624		3338.43	1	184343742
3339.92	1	2151789		3339.92	1	254005331		3339.92	1	266646546		3339.92	1	279423998		3339.92	1	5285896		2976.68	1	2754416		3339.92	1	171540652		3342.02	1	438862829		3339.92	1	189765724		3339.92	1	142032875		3339.92	1	184607789
3341.42	1	2152153		3341.42	1	254141764		3341.42	1	267006071		3341.42	1	279732204		3341.42	1	5288773		2978.25	1	2758896		3341.42	1	171693154		3343.51	1	439102100		3341.42	1	189976336		3341.42	1	142229891		3341.42	1	184787366
3342.91	1	2158601		3342.91	1	254862290		3342.91	1	267977696		3342.91	1	280729812		3342.91	1	5292680		2979.82	1	2766690		3342.91	1	172291157		3345.01	1	440513167		3342.91	1	190683031		3342.91	1	142769575		3342.91	1	185380830
3344.4	1	2160221		3344.4	1	255273007		3344.4	1	268646705		3344.4	1	281395772		3344.4	1	5290540		2981.39	1	2773758		3344.4	1	172641266		3346.5	1	441331363		3344.4	1	191099984		3344.4	1	143125305		3344.4	1	185797397
3345.89	1	2161910		3345.89	1	255696144		3345.89	1	269290802		3345.89	1	282039675		3345.89	1	5296597		2982.96	1	2780882		3345.89	1	173046138		3348	1	442182875		3345.89	1	191552474		3345.89	1	143492702		3345.89	1	186186448
3347.38	1	2165745		3347.38	1	256154826		3347.38	1	269997113		3347.38	1	282750511		3347.38	1	5303220		2984.53	1	2790075		3347.38	1	173428330		3349.49	1	443153827		3347.38	1	192025745		3347.38	1	143869167		3347.38	1	186631990
3348.87	1	2168579		3348.87	1	256561847		3348.87	1	270671296		3348.87	1	283397415		3348.87	1	5303820		2986.09	1	2795148		3348.87	1	173871561		3350.99	1	443915779		3348.87	1	192473766		3348.87	1	144237978		3348.87	1	187044390
3350.36	1	2173075		3350.36	1	257117481		3350.36	1	271487194		3350.36	1	284224972		3350.36	1	5305423		2987.66	1	2802482		3350.36	1	174375595		3352.48	1	445208418		3350.36	1	193047119		3350.36	1	144701194		3350.36	1	187585727
3351.85	1	2175375		3351.85	1	257333749		3351.85	1	271955619		3351.85	1	284645053		3351.85	1	5306520		2989.23	1	2811083		3351.85	1	174644842		3353.98	1	445687254		3351.85	1	193359130		3351.85	1	144963849		3351.85	1	187859084
3353.34	1	2179034		3353.34	1	257706721		3353.34	1	272632032		3353.34	1	285289535		3353.34	1	5310345		2990.8	1	2817594		3353.34	1	175078876		3355.47	1	446769754		3353.34	1	193844238		3353.34	1	145354583		3353.34	1	188275829
3354.83	1	2179432		3354.83	1	257994439		3354.83	1	273102643		3354.83	1	285767180		3354.83	1	5310262		2992.37	1	2826131		3354.83	1	175311020		3356.96	1	447442674		3354.83	1	194123140		3354.83	1	145621414		3354.83	1	188548488
3356.32	1	2183851		3356.32	1	258246952		3356.32	1	273591122		3356.32	1	286263400		3356.32	1	5312300		2993.93	1	2832830		3356.32	1	175617570		3358.46	1	448147300		3356.32	1	194497195		3356.32	1	145906814		3356.32	1	188821237
3357.81	1	2186687		3357.81	1	258661906		3357.81	1	274274662		3357.81	1	286892840		3357.81	1	5315723		2995.5	1	2843482		3357.81	1	175996751		3359.95	1	449133373		3357.81	1	194924252		3357.81	1	146261244		3357.81	1	189239971
3359.3	1	2188929		3359.3	1	258948722		3359.3	1	274795793		3359.3	1	287446127		3359.3	1	5318068		2997.07	1	2854028		3359.3	1	176300770		3361.44	1	449815134		3359.3	1	195290010		3359.3	1	146575952		3359.3	1	189533950
3360.79	1	2190661		3360.79	1	259252684		3360.79	1	275391512		3360.79	1	288024872		3360.79	1	5322164		2998.63	1	2861442		3360.79	1	176654966		3362.93	1	450815127		3360.79	1	195680850		3360.79	1	146915811		3360.79	1	189917298
3362.28	1	2192872		3362.28	1	259497579		3362.28	1	275883745		3362.28	1	288506261		3362.28	1	5323448		3000.2	1	2870514		3362.28	1	176933241		3364.43	1	451500984		3362.28	1	196053685		3362.28	1	147234003		3362.28	1	190217058
3363.76	1	2192834		3363.76	1	259745575		3363.76	1	276367169		3363.76	1	288970085		3363.76	1	5316906		3001.76	1	2880889		3363.76	1	177249618		3365.92	1	452331997		3363.76	1	196392161		3363.76	1	147514351		3363.76	1	190489966
3365.25	1	2195585		3365.25	1	260003513		3365.25	1	276827580		3365.25	1	289429958		3365.25	1	5323560		3003.33	1	2890987		3365.25	1	177493350		3367.41	1	452900943		3365.25	1	196677986		3365.25	1	147783122		3365.25	1	190794134
3366.74	1	2196786		3366.74	1	260358077		3366.74	1	277469847		3366.74	1	290026766		3366.74	1	5327184		3004.89	1	2901752		3366.74	1	177920097		3368.9	1	453833738		3366.74	1	197118725		3366.74	1	148158626		3366.74	1	191171671
3368.22	1	2197262		3368.22	1	260406210		3368.22	1	277710159		3368.22	1	290234232		3368.22	1	5325346		3006.46	1	2909509		3368.22	1	178020882		3370.39	1	454156480		3368.22	1	197263120		3368.22	1	148332656		3368.22	1	191292059
3369.71	1	2200491		3369.71	1	260741334		3369.71	1	278296855		3369.71	1	290787442		3369.71	1	5327316		3008.02	1	2920590		3369.71	1	178420275		3371.88	1	455046842		3369.71	1	197691351		3369.71	1	148643787		3369.71	1	191654765
3371.2	1	2203135		3371.2	1	261133855		3371.2	1	278944115		3371.2	1	291427686		3371.2	1	5331309		3009.59	1	2932300		3371.2	1	178816105		3373.37	1	456130234		3371.2	1	198097666		3371.2	1	148989408		3371.2	1	192066740
3372.68	1	2202925		3372.68	1	261299246		3372.68	1	279341409		3372.68	1	291846195		3372.68	1	5329290		3011.15	1	2942382		3372.68	1	179044937		3374.86	1	456590290		3372.68	1	198366755		3372.68	1	149232898		3372.68	1	192292942
3374.17	1	2205818		3374.17	1	261610113		3374.17	1	279876724		3374.17	1	292365789		3374.17	1	5336246		3012.71	1	2952703		3374.17	1	179381128		3376.35	1	457533212		3374.17	1	198760686		3374.17	1	149547227		3374.17	1	192610654
3375.65	1	2206368		3375.65	1	261879421		3375.65	1	280393523		3375.65	1	292877042		3375.65	1	5340649		3014.28	1	2966424		3375.65	1	179661695		3377.84	1	458222696		3375.65	1	199088875		3375.65	1	149849767		3375.65	1	192934176
3377.14	1	2207770		3377.14	1	262075054		3377.14	1	280840688		3377.14	1	293330089		3377.14	1	5338667		3015.84	1	2977850		3377.14	1	179970795		3379.32	1	459017059		3377.14	1	199431276		3377.14	1	150106129		3377.14	1	193191119
3378.62	1	2205551		3378.62	1	262149549		3378.62	1	281155534		3378.62	1	293617921		3378.62	1	5340243		3017.4	1	2986917		3378.62	1	180111384		3380.81	1	459372001		3378.62	1	199579357		3378.62	1	150285045		3378.62	1	193339178
3380.11	1	2206860		3380.11	1	262313731		3380.11	1	281508970		3380.11	1	294013742		3380.11	1	5338581		3018.96	1	2999885		3380.11	1	180366135		3382.3	1	459897517		3380.11	1	199860290		3380.11	1	150531884		3380.11	1	193558541
3381.59	1	2209010		3381.59	1	262475588		3381.59	1	281940956		3381.59	1	294445523		3381.59	1	5341504		3020.53	1	3013018		3381.59	1	180612145		3383.79	1	460595641		3381.59	1	200122462		3381.59	1	150773527		3381.59	1	193796141
3383.07	1	2208567		3383.07	1	262597456		3383.07	1	282346133		3383.07	1	294750479		3383.07	1	5341286		3022.09	1	3025021		3383.07	1	180803680		3385.28	1	460920253		3383.07	1	200343660		3383.07	1	150967810		3383.07	1	193993912
3384.56	1	2210197		3384.56	1	262782435		3384.56	1	282774123		3384.56	1	295180193		3384.56	1	5344670		3023.65	1	3039105		3384.56	1	181069232		3386.76	1	461676259		3384.56	1	200640170		3384.56	1	151247117		3384.56	1	194280580
3386.04	1	2210308		3386.04	1	262851935		3386.04	1	283103754		3386.04	1	295483814		3386.04	1	5345206		3025.21	1	3053137		3386.04	1	181238415		3388.25	1	461980716		3386.04	1	200815902		3386.04	1	151401961		3386.04	1	194409573
3387.52	1	2209283		3387.52	1	262848505		3387.52	1	283274168		3387.52	1	295618881		3387.52	1	5340673		3026.77	1	3062279		3387.52	1	181333271		3389.74	1	462283200		3387.52	1	200911311		3387.52	1	151509194		3387.52	1	194446398
3389	1	2209757		3389	1	263209137		3389	1	283937786		3389	1	296241799		3389	1	5344706		3028.33	1	3078981		3389	1	181673918		3391.22	1	463143836		3389	1	201285889		3389	1	151825593		3389	1	194817701
3390.49	1	2208767		3390.49	1	263175521		3390.49	1	284155962		3390.49	1	296456205		3390.49	1	5347247		3029.89	1	3091949		3390.49	1	181804278		3392.71	1	463455215		3390.49	1	201432519		3390.49	1	151969835		3390.49	1	194895006
3391.97	1	2212470		3391.97	1	263385274		3391.97	1	284579380		3391.97	1	296901896		3391.97	1	5347795		3031.45	1	3106693		3391.97	1	182015048		3394.2	1	464095674		3391.97	1	201682610		3391.97	1	152227508		3391.97	1	195138345
3393.45	1	2209671		3393.45	1	263063639		3393.45	1	284517956		3393.45	1	296816094		3393.45	1	5342704		3033.01	1	3120641		3393.45	1	181940813		3395.68	1	463805473		3393.45	1	201621705		3393.45	1	152210904		3393.45	1	195029131
3394.93	1	2211512		3394.93	1	263136007		3394.93	1	284833758		3394.93	1	297131958		3394.93	1	5345202		3034.56	1	3135749		3394.93	1	182090468		3397.16	1	464271184		3394.93	1	201793786		3394.93	1	152391448		3394.93	1	195158467
3396.41	1	2209370		3396.41	1	262959385		3396.41	1	284953794		3396.41	1	297205235		3396.41	1	5347397		3036.12	1	3149933		3396.41	1	182135277		3398.65	1	464161303		3396.41	1	201843443		3396.41	1	152472538		3396.41	1	195190939
3397.89	1	2209734		3397.89	1	263001210		3397.89	1	285251194		3397.89	1	297505895		3397.89	1	5347356		3037.68	1	3164296		3397.89	1	182319830		3400.13	1	464623091		3397.89	1	202022911		3397.89	1	152662761		3397.89	1	195338696
3399.37	1	2210169		3399.37	1	263123386		3399.37	1	285634133		3399.37	1	297910677		3399.37	1	5348807		3039.24	1	3180228		3399.37	1	182491755		3401.62	1	465069800		3399.37	1	202211503		3399.37	1	152872841		3399.37	1	195531094
3400.85	1	2208412		3400.85	1	262890949		3400.85	1	285714357		3400.85	1	297977707		3400.85	1	5349090		3040.8	1	3195445		3400.85	1	182548528		3403.1	1	465225533		3400.85	1	202260562		3400.85	1	152937231		3400.85	1	195517649
3402.33	1	2208530		3402.33	1	262863032		3402.33	1	285947971		3402.33	1	298164897		3402.33	1	5348728		3042.35	1	3211349		3402.33	1	182644169		3404.59	1	465504825		3402.33	1	202305000		3402.33	1	153058780		3402.33	1	195602021
3403.81	1	2208178		3403.81	1	262505068		3403.81	1	285826997		3403.81	1	298046545		3403.81	1	5343833		3043.91	1	3226802		3403.81	1	182568559		3406.07	1	465255251		3403.81	1	202208310		3403.81	1	153037828		3403.81	1	195449421
3405.29	1	2206071		3405.29	1	262355492		3405.29	1	285940570		3405.29	1	298140752		3405.29	1	5349253		3045.47	1	3243213		3405.29	1	182548581		3407.55	1	465351362		3405.29	1	202207119		3405.29	1	153108486		3405.29	1	195448269
3406.77	1	2202484		3406.77	1	261946200		3406.77	1	285771979		3406.77	1	297915834		3406.77	1	5343445		3047.02	1	3260551		3406.77	1	182432408		3409.03	1	464835585		3406.77	1	202049670		3406.77	1	153001812		3406.77	1	195273393
3408.25	1	2198430		3408.25	1	261558718		3408.25	1	285622573		3408.25	1	297771558		3408.25	1	5342715		3048.58	1	3278570		3408.25	1	182264968		3410.52	1	464625577		3408.25	1	201875702		3408.25	1	152938954		3408.25	1	195085941
3409.72	1	2195237		3409.72	1	261168817		3409.72	1	285429266		3409.72	1	297548175		3409.72	1	5338006		3050.13	1	3293857		3409.72	1	182104462		3412	1	464051395		3409.72	1	201714292		3409.72	1	152831664		3409.72	1	194885198
3411.2	1	2195472		3411.2	1	260922655		3411.2	1	285462419		3411.2	1	297594130		3411.2	1	5339821		3051.69	1	3314631		3411.2	1	182082626		3413.48	1	464044227		3411.2	1	201667603		3411.2	1	152840470		3411.2	1	194853089
3412.68	1	2193211		3412.68	1	260520759		3412.68	1	285252334		3412.68	1	297377118		3412.68	1	5336415		3053.24	1	3329160		3412.68	1	181881723		3414.96	1	463517749		3412.68	1	201481830		3412.68	1	152739547		3412.68	1	194632348
3414.16	1	2190693		3414.16	1	260248689		3414.16	1	285218532		3414.16	1	297343202		3414.16	1	5335838		3054.8	1	3349204		3414.16	1	181805511		3416.44	1	463235694		3414.16	1	201418015		3414.16	1	152742458		3414.16	1	194534507
3415.64	1	2189433		3415.64	1	259948836		3415.64	1	285103844		3415.64	1	297195492		3415.64	1	5333213		3056.35	1	3366559		3415.64	1	181664524		3417.92	1	462955143		3415.64	1	201253291		3415.64	1	152671266		3415.64	1	194377217
3417.11	1	2185582		3417.11	1	259644947		3417.11	1	285058883		3417.11	1	297161499		3417.11	1	5335803		3057.9	1	3387822		3417.11	1	181588406		3419.4	1	462561131		3417.11	1	201173215		3417.11	1	152646228		3417.11	1	194275584
3418.59	1	2183868		3418.59	1	259421717		3418.59	1	285019695		3418.59	1	297110804		3418.59	1	5328216		3059.46	1	3404155		3418.59	1	181499719		3420.88	1	462407689		3418.59	1	201071356		3418.59	1	152603278		3418.59	1	194163192
3420.06	1	2182032		3420.06	1	259078572		3420.06	1	284871676		3420.06	1	296965359		3420.06	1	5331763		3061.01	1	3425041		3420.06	1	181374109		3422.36	1	461956073		3420.06	1	200903505		3420.06	1	152540172		3420.06	1	193983407
3421.54	1	2177544		3421.54	1	258508887		3421.54	1	284533753		3421.54	1	296598711		3421.54	1	5325095		3062.56	1	3442985		3421.54	1	181098477		3423.84	1	461455721		3421.54	1	200573702		3421.54	1	152326920		3421.54	1	193655853
3423.01	1	2173172		3423.01	1	257879500		3423.01	1	284084977		3423.01	1	296139675		3423.01	1	5324596		3064.11	1	3464496		3423.01	1	180731798		3425.32	1	460612386		3423.01	1	200191497		3423.01	1	152082217		3423.01	1	193241438
3424.49	1	2166921		3424.49	1	257021566		3424.49	1	283508591		3424.49	1	295550898		3424.49	1	5318328		3065.66	1	3485721		3424.49	1	180330548		3426.8	1	459645869		3424.49	1	199717361		3424.49	1	151777308		3424.49	1	192765022
3425.96	1	2164106		3425.96	1	256330349		3425.96	1	283049676		3425.96	1	295062964		3425.96	1	5312386		3067.22	1	3508945		3425.96	1	179942337		3428.28	1	458646785		3425.96	1	199288656		3425.96	1	151521839		3425.96	1	192359460
3427.44	1	2156141		3427.44	1	255402793		3427.44	1	282350217		3427.44	1	294361554		3427.44	1	5309347		3068.77	1	3527874		3427.44	1	179474267		3429.76	1	457286845		3427.44	1	198761830		3427.44	1	151138931		3427.44	1	191808733
3428.91	1	2151851		3428.91	1	254673489		3428.91	1	281868304		3428.91	1	293905770		3428.91	1	5305537		3070.32	1	3555535		3428.91	1	179113012		3431.23	1	456344984		3428.91	1	198348441		3428.91	1	150885190		3428.91	1	191425064
3430.39	1	2145544		3430.39	1	253815695		3430.39	1	281240800		3430.39	1	293240674		3430.39	1	5303496		3071.87	1	3576215		3430.39	1	178669101		3432.71	1	455118175		3430.39	1	197813911		3430.39	1	150542759		3430.39	1	190895551
3431.86	1	2142216		3431.86	1	252925579		3431.86	1	280541069		3431.86	1	292589106		3431.86	1	5295559		3073.42	1	3600339		3431.86	1	178185261		3434.19	1	453974230		3431.86	1	197282197		3431.86	1	150198745		3431.86	1	190370045
3433.33	1	2134509		3433.33	1	251933256		3433.33	1	279785583		3433.33	1	291746603		3433.33	1	5292025		3074.97	1	3621496		3433.33	1	177618549		3435.67	1	452430929		3433.33	1	196645338		3433.33	1	149780424		3433.33	1	189754455
3434.81	1	2128442		3434.81	1	251004098		3434.81	1	279057784		3434.81	1	291015242		3434.81	1	5283562		3076.52	1	3647388		3434.81	1	177111710		3437.14	1	451109291		3434.81	1	196058154		3434.81	1	149395024		3434.81	1	189185900
3436.28	1	2122374		3436.28	1	250024105		3436.28	1	278287534		3436.28	1	290198523		3436.28	1	5279073		3078.07	1	3673475		3436.28	1	176543381		3438.62	1	449567220		3436.28	1	195405960		3436.28	1	148957004		3436.28	1	188544841
3437.75	1	2116904		3437.75	1	249195459		3437.75	1	277662051		3437.75	1	289542564		3437.75	1	5275147		3079.62	1	3697388		3437.75	1	176061724		3440.09	1	448296664		3437.75	1	194878843		3437.75	1	148630091		3437.75	1	188006363
3439.22	1	2108841		3439.22	1	248218856		3439.22	1	276873892		3439.22	1	288704230		3439.22	1	5266231		3081.17	1	3722210		3439.22	1	175448398		3441.57	1	446754846		3439.22	1	194200740		3439.22	1	148178327		3439.22	1	187372885
3440.7	1	2104137		3440.7	1	247344319		3440.7	1	276164067		3440.7	1	288000951		3440.7	1	5263448		3082.72	1	3746268		3440.7	1	174958627		3443.05	1	445401982		3440.7	1	193674648		3440.7	1	147830109		3440.7	1	186816024
3442.17	1	2097165		3442.17	1	246709652		3442.17	1	275644955		3442.17	1	287471649		3442.17	1	5261246		3084.26	1	3770446		3442.17	1	174542489		3444.52	1	444357751		3442.17	1	193218091		3442.17	1	147546976		3442.17	1	186359761
3443.64	1	2090906		3443.64	1	245763569		3443.64	1	274856834		3443.64	1	286639078		3443.64	1	5254075		3085.81	1	3794274		3443.64	1	173995960		3446	1	442790747		3443.64	1	192614613		3443.64	1	147135965		3443.64	1	185739383
3445.11	1	2086416		3445.11	1	245060766		3445.11	1	274299523		3445.11	1	286095551		3445.11	1	5251959		3087.36	1	3819299		3445.11	1	173555330		3447.47	1	441759829		3445.11	1	192140796		3445.11	1	146841622		3445.11	1	185278973
3446.58	1	2081522		3446.58	1	244170959		3446.58	1	273591695		3446.58	1	285377512		3446.58	1	5247574		3088.91	1	3844240		3446.58	1	173026617		3448.95	1	440374671		3446.58	1	191585824		3446.58	1	146422486		3446.58	1	184700795
3448.05	1	2075521		3448.05	1	243304038		3448.05	1	272906466		3448.05	1	284673793		3448.05	1	5242735		3090.45	1	3867197		3448.05	1	172496166		3450.42	1	439107159		3448.05	1	191024228		3448.05	1	146049617		3448.05	1	184124259
3449.52	1	2070257		3449.52	1	242321410		3449.52	1	272066805		3449.52	1	283829095		3449.52	1	5236460		3092	1	3892707		3449.52	1	171876025		3451.89	1	437583795		3449.52	1	190325334		3449.52	1	145584286		3449.52	1	183450114
3450.99	1	2061374		3450.99	1	241206725		3450.99	1	271018578		3450.99	1	282801394		3450.99	1	5228186		3093.54	1	3916407		3450.99	1	171204918		3453.37	1	435810942		3450.99	1	189552387		3450.99	1	145031221		3450.99	1	182689083
3452.46	1	2053068		3452.46	1	240165285		3452.46	1	270168826		3452.46	1	281917571		3452.46	1	5224680		3095.09	1	3944411		3452.46	1	170545613		3454.84	1	434263638		3452.46	1	188818300		3452.46	1	144541942		3452.46	1	181970703
3453.93	1	2043311		3453.93	1	238988571		3453.93	1	269155202		3453.93	1	280912487		3453.93	1	5219142		3096.64	1	3971280		3453.93	1	169843828		3456.31	1	432440966		3453.93	1	188044133		3453.93	1	143977605		3453.93	1	181186453
3455.4	1	2039397		3455.4	1	237878808		3455.4	1	268214987		3455.4	1	279876342		3455.4	1	5213581		3098.18	1	3998838		3455.4	1	169129919		3457.78	1	430926641		3455.4	1	187230341		3455.4	1	143438087		3455.4	1	180440200
3456.86	1	2027437		3456.86	1	236401258		3456.86	1	266825502		3456.86	1	278507737		3456.86	1	5202802		3099.72	1	4025441		3456.86	1	168220615		3459.26	1	428578633		3456.86	1	186198547		3456.86	1	142683734		3456.86	1	179417357
3458.33	1	2019323		3458.33	1	235059549		3458.33	1	265633579		3458.33	1	277287502		3458.33	1	5195427		3101.27	1	4058441		3458.33	1	167392724		3460.73	1	426673614		3458.33	1	185249236		3458.33	1	142038799		3458.33	1	178505801
3459.8	1	2007378		3459.8	1	233554720		3459.8	1	264351261		3459.8	1	275943919		3459.8	1	5183263		3102.81	1	4091412		3459.8	1	166438199		3462.2	1	424355572		3459.8	1	184211280		3459.8	1	141290032		3459.8	1	177481070
3461.27	1	1995861		3461.27	1	231899626		3461.27	1	262799833		3461.27	1	274395180		3461.27	1	5177416		3104.36	1	4124425		3461.27	1	165421181		3463.67	1	421852918		3461.27	1	183058006		3461.27	1	140503365		3461.27	1	176364067
3462.74	1	1983687		3462.74	1	230244195		3462.74	1	261277190		3462.74	1	272843669		3462.74	1	5160354		3105.9	1	4154154		3462.74	1	164340850		3465.14	1	419165296		3462.74	1	181867832		3462.74	1	139625970		3462.74	1	175207510
3464.2	1	1972142		3464.2	1	228684034		3464.2	1	259849885		3464.2	1	271393056		3464.2	1	5153889		3107.44	1	4189134		3464.2	1	163366936		3466.61	1	416592223		3464.2	1	180787413		3464.2	1	138867047		3464.2	1	174149029
3465.67	1	1964079		3465.67	1	227222707		3465.67	1	258466879		3465.67	1	270005790		3465.67	1	5144261		3108.99	1	4222930		3465.67	1	162363009		3468.08	1	414096267		3465.67	1	179678816		3465.67	1	138107827		3465.67	1	173098371
3467.14	1	1952576		3467.14	1	225719015		3467.14	1	257105575		3467.14	1	268594448		3467.14	1	5132938		3110.53	1	4256867		3467.14	1	161437666		3469.55	1	411438394		3467.14	1	178627797		3467.14	1	137345450		3467.14	1	172078758
3468.6	1	1942651		3468.6	1	224443333		3468.6	1	255932396		3468.6	1	267384592		3468.6	1	5129221		3112.07	1	4292161		3468.6	1	160542844		3471.02	1	409248527		3468.6	1	177680945		3468.6	1	136686185		3468.6	1	171170096
3470.07	1	1934475		3470.07	1	223140463		3470.07	1	254725980		3470.07	1	266204294		3470.07	1	5119163		3113.61	1	4323947		3470.07	1	159754947		3472.49	1	406915777		3470.07	1	176736284		3470.07	1	136025537		3470.07	1	170259470
3471.53	1	1925613		3471.53	1	221955607		3471.53	1	253612318		3471.53	1	265064738		3471.53	1	5112209		3115.15	1	4356088		3471.53	1	158933010		3473.96	1	404909617		3471.53	1	175843564		3471.53	1	135403979		3471.53	1	169385751
3473	1	1916478		3473	1	220623602		3473	1	252348387		3473	1	263804821		3473	1	5107981		3116.7	1	4388353		3473	1	158057251		3475.43	1	402694688		3473	1	174860794		3473	1	134713300		3473	1	168457163
3474.46	1	1907473		3474.46	1	219186568		3474.46	1	251018071		3474.46	1	262399941		3474.46	1	5093808		3118.24	1	4421621		3474.46	1	157120568		3476.9	1	400325716		3474.46	1	173828419		3474.46	1	133966386		3474.46	1	167405855
3475.93	1	1897430		3475.93	1	217757009		3475.93	1	249624435		3475.93	1	261023222		3475.93	1	5085995		3119.78	1	4454081		3475.93	1	156137058		3478.36	1	397837667		3475.93	1	172720676		3475.93	1	133187214		3475.93	1	166386857
3477.39	1	1889107		3477.39	1	216399529		3477.39	1	248381736		3477.39	1	259744564		3477.39	1	5080343		3121.32	1	4488366		3477.39	1	155282590		3479.83	1	395591433		3477.39	1	171792216		3477.39	1	132498104		3477.39	1	165434197
3478.86	1	1879982		3478.86	1	214935384		3478.86	1	246919682		3478.86	1	258286076		3478.86	1	5075055		3122.86	1	4520676		3478.86	1	154246072		3481.3	1	393118876		3478.86	1	170673189		3478.86	1	131684476		3478.86	1	164323738
3480.32	1	1866914		3480.32	1	213476229		3480.32	1	245529224		3480.32	1	256865133		3480.32	1	5062792		3124.4	1	4553758		3480.32	1	153279861		3482.77	1	390586893		3480.32	1	169629465		3480.32	1	130910403		3480.32	1	163301589
3481.78	1	1858687		3481.78	1	212110698		3481.78	1	244256782		3481.78	1	255577204		3481.78	1	5052732		3125.93	1	4589657		3481.78	1	152333035		3484.24	1	388383350		3481.78	1	168627231		3481.78	1	130196310		3481.78	1	162324605
3483.24	1	1849678		3483.24	1	210757669		3483.24	1	242916410		3483.24	1	254253572		3483.24	1	5045799		3127.47	1	4623338		3483.24	1	151426380		3485.7	1	385980567		3483.24	1	167606191		3483.24	1	129466630		3483.24	1	161340199
3484.71	1	1841069		3484.71	1	209354988		3484.71	1	241595541		3484.71	1	252918820		3484.71	1	5039743		3129.01	1	4659454		3484.71	1	150503626		3487.17	1	383727720		3484.71	1	166564201		3484.71	1	128728983		3484.71	1	160330951
3486.17	1	1829078		3486.17	1	207783961		3486.17	1	240061082		3486.17	1	251352291		3486.17	1	5029753		3130.55	1	4692633		3486.17	1	149444841		3488.63	1	381070200		3486.17	1	165417900		3486.17	1	127889532		3486.17	1	159205433
3487.63	1	1820033		3487.63	1	206136378		3487.63	1	238494304		3487.63	1	249796910		3487.63	1	5020709		3132.09	1	4726310		3487.63	1	148376019		3490.1	1	378415324		3487.63	1	164218149		3487.63	1	127039518		3487.63	1	158049739
3489.09	1	1808100		3489.09	1	204570665		3489.09	1	236964430		3489.09	1	248255273		3489.09	1	5010020		3133.63	1	4761446		3489.09	1	147293141		3491.57	1	375857387		3489.09	1	163003453		3489.09	1	126159177		3489.09	1	156913104
3490.55	1	1796332		3490.55	1	202854241		3490.55	1	235320961		3490.55	1	246581051		3490.55	1	4999595		3135.16	1	4803383		3490.55	1	146198754		3493.03	1	373130169		3490.55	1	161781009		3490.55	1	125265482		3490.55	1	155702177
3492.02	1	1785317		3492.02	1	201255742		3492.02	1	233790308		3492.02	1	244988569		3492.02	1	4987207		3136.7	1	4842834		3492.02	1	145127786		3494.49	1	370518843		3492.02	1	160537049		3492.02	1	124383729		3492.02	1	154536583
3493.48	1	1773002		3493.48	1	199445790		3493.48	1	231951431		3493.48	1	243208019		3493.48	1	4978754		3138.24	1	4879588		3493.48	1	143935886		3495.96	1	367489137		3493.48	1	159208203		3493.48	1	123400371		3493.48	1	153230489
3494.94	1	1760685		3494.94	1	197809458		3494.94	1	230416631		3494.94	1	241568847		3494.94	1	4964989		3139.77	1	4915570		3494.94	1	142798317		3497.42	1	364851916		3494.94	1	157974365		3494.94	1	122532729		3494.94	1	152089670
3496.4	1	1749509		3496.4	1	196180895		3496.4	1	228742434		3496.4	1	239940156		3496.4	1	4962123		3141.31	1	4955236		3496.4	1	141725611		3498.89	1	361981611		3496.4	1	156780840		3496.4	1	121648165		3496.4	1	150874229
3497.86	1	1737575		3497.86	1	194463226		3497.86	1	227005092		3497.86	1	238182798		3497.86	1	4947949		3142.84	1	4991868		3497.86	1	140546404		3500.35	1	359142119		3497.86	1	155456415		3497.86	1	120704314		3497.86	1	149637582
3499.32	1	1724796		3499.32	1	192765128		3499.32	1	225284542		3499.32	1	236418922		3499.32	1	4936998		3144.38	1	5030607		3499.32	1	139337972		3501.81	1	356132151		3499.32	1	154170175		3499.32	1	119743149		3499.32	1	148377434
3500.78	1	1713638		3500.78	1	191193601		3500.78	1	223741429		3500.78	1	234887483		3500.78	1	4924710		3145.91	1	5063522		3500.78	1	138307126		3503.28	1	353446273		3500.78	1	153007480		3500.78	1	118909558		3500.78	1	147238604
3502.24	1	1701137		3502.24	1	189422299		3502.24	1	221933837		3502.24	1	233043796		3502.24	1	4915172		3147.45	1	5103187		3502.24	1	137037615		3504.74	1	350262678		3502.24	1	151616824		3502.24	1	117886962		3502.24	1	145929440
3503.7	1	1689435		3503.7	1	187667420		3503.7	1	220177630		3503.7	1	231259529		3503.7	1	4902518		3148.98	1	5143105		3503.7	1	135857830		3506.2	1	347079844		3503.7	1	150318843		3503.7	1	116931854		3503.7	1	144630263
3505.15	1	1676840		3505.15	1	185977455		3505.15	1	218504098		3505.15	1	229541912		3505.15	1	4894976		3150.52	1	5179922		3505.15	1	134680056		3507.66	1	344012146		3505.15	1	149010877		3505.15	1	115990573		3505.15	1	143402937
3506.61	1	1663467		3506.61	1	184192610		3506.61	1	216693053		3506.61	1	227713436		3506.61	1	4880814		3152.05	1	5214509		3506.61	1	133482839		3509.13	1	340675383		3506.61	1	147653566		3506.61	1	114988334		3506.61	1	142105958
3508.07	1	1654808		3508.07	1	182777753		3508.07	1	215279930		3508.07	1	226292834		3508.07	1	4871102		3153.59	1	5254633		3508.07	1	132471500		3510.59	1	338068910		3508.07	1	146547356		3508.07	1	114211345		3508.07	1	141047115
3509.53	1	1642838		3509.53	1	181111567		3509.53	1	213626081		3509.53	1	224600737		3509.53	1	4860793		3155.12	1	5286800		3509.53	1	131328694		3512.05	1	334970699		3509.53	1	145292162		3509.53	1	113281841		3509.53	1	139846951
3510.99	1	1632932		3510.99	1	179751941		3510.99	1	212298400		3510.99	1	223247862		3510.99	1	4853071		3156.65	1	5325229		3510.99	1	130406794		3513.51	1	332597527		3510.99	1	144250231		3510.99	1	112556448		3510.99	1	138843800
3512.44	1	1621963		3512.44	1	178054228		3512.44	1	210554894		3512.44	1	221504725		3512.44	1	4843561		3158.18	1	5363826		3512.44	1	129235712		3514.97	1	329459368		3512.44	1	142960737		3512.44	1	111591528		3512.44	1	137608534
3513.9	1	1611804		3513.9	1	176575131		3513.9	1	209066512		3513.9	1	220018116		3513.9	1	4835337		3159.72	1	5399378		3513.9	1	128218118		3516.43	1	326844509		3513.9	1	141828220		3513.9	1	110751283		3513.9	1	136509754
3515.36	1	1596616		3515.36	1	174601798		3515.36	1	207025800		3515.36	1	217939820		3515.36	1	4821563		3161.25	1	5426696		3515.36	1	126856249		3517.89	1	323409357		3515.36	1	140327702		3515.36	1	109636436		3515.36	1	135064916
3516.81	1	1588578		3516.81	1	173268946		3516.81	1	205668054		3516.81	1	216581167		3516.81	1	4815008		3162.78	1	5469438		3516.81	1	125903522		3519.35	1	320932556		3516.81	1	139287407		3516.81	1	108875318		3516.81	1	134049538
3518.27	1	1579592		3518.27	1	171765317		3518.27	1	204133367		3518.27	1	215040218		3518.27	1	4803977		3164.31	1	5505206		3518.27	1	124830868		3520.81	1	318159759		3518.27	1	138097144		3518.27	1	108010298		3518.27	1	132924750
3519.72	1	1568848		3519.72	1	170204647		3519.72	1	202529156		3519.72	1	213434079		3519.72	1	4794398		3165.84	1	5543594		3519.72	1	123736211		3522.27	1	315244981		3519.72	1	136908077		3519.72	1	107136894		3519.72	1	131758471
3521.18	1	1558335		3521.18	1	168738326		3521.18	1	201063568		3521.18	1	211901564		3521.18	1	4783702		3167.37	1	5571650		3521.18	1	122700624		3523.73	1	312480339		3521.18	1	135740698		3521.18	1	106312835		3521.18	1	130661936
3522.63	1	1548133		3522.63	1	167186589		3522.63	1	199505273		3522.63	1	210357429		3522.63	1	4775330		3168.9	1	5611796		3522.63	1	121651556		3525.18	1	309623879		3522.63	1	134579521		3522.63	1	105472745		3522.63	1	129551409
3524.09	1	1536121		3524.09	1	165761706		3524.09	1	198042512		3524.09	1	208860510		3524.09	1	4766150		3170.43	1	5641049		3524.09	1	120617278		3526.64	1	306993434		3524.09	1	133445263		3524.09	1	104644237		3524.09	1	128461327
3525.54	1	1520297		3525.54	1	163675077		3525.54	1	195879586		3525.54	1	206667915		3525.54	1	4750347		3171.96	1	5671761		3525.54	1	119226024		3528.1	1	304051757		3525.54	1	131860726		3525.54	1	103450372		3525.54	1	126974835
3527	1	1516865		3527	1	162711950		3527	1	194896615		3527	1	205704225		3527	1	4745735		3173.49	1	5710630		3527	1	118514280		3529.56	1	301658851		3527	1	131090008		3527	1	102905877		3527	1	126208040
3528.45	1	1506200		3528.45	1	161374062		3528.45	1	193544723		3528.45	1	204340934		3528.45	1	4739827		3175.02	1	5739105		3528.45	1	117565465		3531.02	1	298970191		3528.45	1	130067080		3528.45	1	102137863		3528.45	1	125206114
3529.9	1	1496315		3529.9	1	160026403		3529.9	1	192165756		3529.9	1	202936064		3529.9	1	4730828		3176.55	1	5773311		3529.9	1	116621068		3532.47	1	296477450		3529.9	1	129015994		3529.9	1	101373811		3529.9	1	124185946
3531.36	1	1488690		3531.36	1	158593235		3531.36	1	190715392		3531.36	1	201473901		3531.36	1	4723204		3178.07	1	5805059		3531.36	1	115585568		3533.93	1	293808219		3531.36	1	127913755		3531.36	1	100544984		3531.36	1	123116619
3532.81	1	1478787		3532.81	1	157170464		3532.81	1	189211604		3532.81	1	199970587		3532.81	1	4715059		3179.6	1	5835334		3532.81	1	114584544		3535.39	1	291114280		3532.81	1	126786461		3532.81	1	99715975		3532.81	1	122020321
3534.26	1	1469036		3534.26	1	155790822		3534.26	1	187742139		3534.26	1	198494784		3534.26	1	4705646		3181.13	1	5865914		3534.26	1	113572673		3536.84	1	288554820		3534.26	1	125673351		3534.26	1	98890863		3534.26	1	120977747
3535.72	1	1456882		3535.72	1	154228756		3535.72	1	186093154		3535.72	1	196827930		3535.72	1	4691400		3182.66	1	5893943		3535.72	1	112466474		3538.3	1	285676536		3535.72	1	124482702		3535.72	1	97988522		3535.72	1	119801123
3537.17	1	1448166		3537.17	1	152806529		3537.17	1	184664883		3537.17	1	195376285		3537.17	1	4685526		3184.18	1	5920367		3537.17	1	111482828		3539.75	1	283161230		3537.17	1	123380464		3537.17	1	97197113		3537.17	1	118774155
3538.62	1	1439229		3538.62	1	151472211		3538.62	1	183302762		3538.62	1	193998689		3538.62	1	4677689		3185.71	1	5954977		3538.62	1	110546751		3541.21	1	280682777		3538.62	1	122356677		3538.62	1	96433419		3538.62	1	117784297
3540.07	1	1431207		3540.07	1	150138127		3540.07	1	181941547		3540.07	1	192640074		3540.07	1	4668242		3187.24	1	5983716		3540.07	1	109617728		3542.66	1	278200590		3540.07	1	121301450		3540.07	1	95676962		3540.07	1	116785068
3541.52	1	1421909		3541.52	1	148784006		3541.52	1	180551141		3541.52	1	191215312		3541.52	1	4660595		3188.76	1	6008512		3541.52	1	108651493		3544.12	1	275634449		3541.52	1	120263824		3541.52	1	94897579		3541.52	1	115787081
3542.97	1	1412786		3542.97	1	147446969		3542.97	1	179186039		3542.97	1	189838561		3542.97	1	4650037		3190.29	1	6032446		3542.97	1	107718253		3545.57	1	273168046		3542.97	1	119216053		3542.97	1	94142432		3542.97	1	114777014
3544.42	1	1402371		3544.42	1	146051778		3544.42	1	177714898		3544.42	1	188367019		3544.42	1	4642335		3191.81	1	6064794		3544.42	1	106727755		3547.03	1	270570088		3544.42	1	118126466		3544.42	1	93318891		3544.42	1	113737367
3545.87	1	1393500		3545.87	1	144702396		3545.87	1	176273642		3545.87	1	186940989		3545.87	1	4633120		3193.34	1	6084799		3545.87	1	105787923		3548.48	1	268029977		3545.87	1	117087978		3545.87	1	92544613		3545.87	1	112719323
3547.32	1	1383224		3547.32	1	143433023		3547.32	1	174929193		3547.32	1	185564657		3547.32	1	4628135		3194.86	1	6115519		3547.32	1	104840929		3549.93	1	265711860		3547.32	1	116048840		3547.32	1	91783500		3547.32	1	111730259
3548.77	1	1373376		3548.77	1	142172626		3548.77	1	173638852		3548.77	1	184247335		3548.77	1	4618638		3196.39	1	6137682		3548.77	1	103957153		3551.39	1	263312987		3548.77	1	115100445		3548.77	1	91060379		3548.77	1	110801217
3550.22	1	1365850		3550.22	1	140882305		3550.22	1	172222917		3550.22	1	182849745		3550.22	1	4610285		3197.91	1	6161334		3550.22	1	102997667		3552.84	1	260931615		3550.22	1	114041473		3550.22	1	90267989		3550.22	1	109804236
3551.67	1	1357130		3551.67	1	139572893		3551.67	1	170863720		3551.67	1	181460782		3551.67	1	4601023		3199.44	1	6180796		3551.67	1	102091963		3554.29	1	258477978		3551.67	1	113014863		3551.67	1	89527446		3551.67	1	108805644
3553.12	1	1349067		3553.12	1	138351652		3553.12	1	169590883		3553.12	1	180168675		3553.12	1	4593258		3200.96	1	6205260		3553.12	1	101199209		3555.74	1	256249011		3553.12	1	112067115		3553.12	1	88812050		3553.12	1	107892883
3554.57	1	1340207		3554.57	1	137051749		3554.57	1	168228368		3554.57	1	178809082		3554.57	1	4588347		3202.48	1	6225222		3554.57	1	100263830		3557.2	1	253802723		3554.57	1	111062624		3554.57	1	88063983		3554.57	1	106899044
3556.02	1	1332129		3556.02	1	135803278		3556.02	1	166936361		3556.02	1	177476298		3556.02	1	4579329		3204.01	1	6244474		3556.02	1	99376819		3558.65	1	251492205		3556.02	1	110061235		3556.02	1	87325864		3556.02	1	105979917
3557.46	1	1321445		3557.46	1	134593314		3557.46	1	165639133		3557.46	1	176175643		3557.46	1	4569357		3205.53	1	6266245		3557.46	1	98485215		3560.1	1	249203684		3557.46	1	109088523		3557.46	1	86600937		3557.46	1	105034666
3558.91	1	1314364		3558.91	1	133339798		3558.91	1	164338276		3558.91	1	174878961		3558.91	1	4562909		3207.05	1	6285725		3558.91	1	97639254		3561.55	1	246945472		3558.91	1	108129268		3558.91	1	85874830		3558.91	1	104096856
3560.36	1	1306613		3560.36	1	132145477		3560.36	1	163087757		3560.36	1	173597438		3560.36	1	4556863		3208.57	1	6303170		3560.36	1	96755519		3563	1	244774698		3560.36	1	107179278		3560.36	1	85166977		3560.36	1	103202461
3561.81	1	1299006		3561.81	1	130984146		3561.81	1	161878227		3561.81	1	172379490		3561.81	1	4546852		3210.09	1	6314793		3561.81	1	95955974		3564.45	1	242614805		3561.81	1	106271752		3561.81	1	84496235		3561.81	1	102315198
3563.25	1	1290187		3563.25	1	129845571		3563.25	1	160622317		3563.25	1	171099121		3563.25	1	4540585		3211.61	1	6328870		3563.25	1	95088865		3565.9	1	240540755		3563.25	1	105322069		3563.25	1	83804116		3563.25	1	101415375
3564.7	1	1282421		3564.7	1	128665490		3564.7	1	159387619		3564.7	1	169857773		3564.7	1	4534911		3213.13	1	6348316		3564.7	1	94276346		3567.35	1	238392658		3564.7	1	104421360		3564.7	1	83124506		3564.7	1	100515331
3566.14	1	1273419		3566.14	1	127470824		3566.14	1	158099017		3566.14	1	168567583		3566.14	1	4526449		3214.66	1	6365312		3566.14	1	93396528		3568.8	1	236290648		3566.14	1	103475348		3566.14	1	82415159		3566.14	1	99623143
3567.59	1	1264549		3567.59	1	126211258		3567.59	1	156748515		3567.59	1	167197549		3567.59	1	4517792		3216.18	1	6381330		3567.59	1	92502949		3570.25	1	233917709		3567.59	1	102491774		3567.59	1	81673603		3567.59	1	98667152
3569.04	1	1257345		3569.04	1	125038980		3569.04	1	155485906		3569.04	1	165928142		3569.04	1	4510019		3217.7	1	6391288		3569.04	1	91650799		3571.7	1	231746231		3569.04	1	101563086		3569.04	1	80976536		3569.04	1	97763143
3570.48	1	1247899		3570.48	1	123926900		3570.48	1	154314873		3570.48	1	164746648		3570.48	1	4502101		3219.22	1	6405339		3570.48	1	90837265		3573.15	1	229650140		3570.48	1	100671995		3570.48	1	80315939		3570.48	1	96913276
3571.93	1	1240891		3571.93	1	122808063		3571.93	1	153139866		3571.93	1	163576398		3571.93	1	4494875		3220.73	1	6413510		3571.93	1	90040181		3574.59	1	227610224		3571.93	1	99804923		3571.93	1	79676989		3571.93	1	96084812
3573.37	1	1235055		3573.37	1	121771690		3573.37	1	152046608		3573.37	1	162484167		3573.37	1	4487448		3222.25	1	6423956		3573.37	1	89293636		3576.04	1	225668243		3573.37	1	98979310		3573.37	1	79058667		3573.37	1	95270478
3574.82	1	1225299		3574.82	1	120636147		3574.82	1	150816131		3574.82	1	161213508		3574.82	1	4479520		3223.77	1	6434882		3574.82	1	88475511		3577.49	1	223525664		3574.82	1	98054020		3574.82	1	78373713		3574.82	1	94400010
3576.26	1	1215050		3576.26	1	119257013		3576.26	1	149357476		3576.26	1	159707098		3576.26	1	4470384		3225.29	1	6434320		3576.26	1	87493153		3578.94	1	221125984		3576.26	1	96980239		3576.26	1	77576380		3576.26	1	93394705
3577.7	1	1207141		3577.7	1	118117891		3577.7	1	148105642		3577.7	1	158464744		3577.7	1	4462233		3226.81	1	6449428		3577.7	1	86685331		3580.39	1	218988175		3577.7	1	96081981		3577.7	1	76886830		3577.7	1	92514489
3579.15	1	1199287		3579.15	1	117093198		3579.15	1	147018600		3579.15	1	157341537		3579.15	1	4456398		3228.32	1	6463251		3579.15	1	85927391		3581.83	1	217094318		3579.15	1	95242292		3579.15	1	76275173		3579.15	1	91742753
3580.59	1	1192282		3580.59	1	116032525		3580.59	1	145893355		3580.59	1	156222642		3580.59	1	4448342		3229.84	1	6472610		3580.59	1	85189104		3583.28	1	215066930		3580.59	1	94421837		3580.59	1	75644619		3580.59	1	90912490
3582.03	1	1185751		3582.03	1	115027835		3582.03	1	144801520		3582.03	1	155118533		3582.03	1	4446301		3231.36	1	6478718		3582.03	1	84439587		3584.72	1	213209643		3582.03	1	93597513		3582.03	1	75035647		3582.03	1	90137064
3583.47	1	1177575		3583.47	1	113924615		3583.47	1	143610567		3583.47	1	153951352		3583.47	1	4434587		3232.88	1	6486326		3583.47	1	83650851		3586.17	1	211181975		3583.47	1	92736063		3583.47	1	74389163		3583.47	1	89307225
3584.92	1	1168411		3584.92	1	112810386		3584.92	1	142383391		3584.92	1	152707699		3584.92	1	4426698		3234.39	1	6494897		3584.92	1	82838996		3587.62	1	209141778		3584.92	1	91833165		3584.92	1	73709617		3584.92	1	88442916
3586.36	1	1160791		3586.36	1	111718135		3586.36	1	141199929		3586.36	1	151500683		3586.36	1	4420349		3235.91	1	6505978		3586.36	1	82033648		3589.06	1	207124798		3586.36	1	90936841		3586.36	1	73028088		3586.36	1	87599490
3587.8	1	1153839		3587.8	1	110565713		3587.8	1	139957578		3587.8	1	150222702		3587.8	1	4410034		3237.42	1	6509185		3587.8	1	81207675		3590.51	1	205100825		3587.8	1	90039809		3587.8	1	72338641		3587.8	1	86723650
3589.24	1	1144590		3589.24	1	109493727		3589.24	1	138739210		3589.24	1	149017348		3589.24	1	4399445		3238.94	1	6516148		3589.24	1	80401180		3591.95	1	203142911		3589.24	1	89138772		3589.24	1	71633688		3589.24	1	85856648
3590.68	1	1138604		3590.68	1	108357845		3590.68	1	137454256		3590.68	1	147724086		3590.68	1	4391434		3240.45	1	6517596		3590.68	1	79577586		3593.4	1	201117978		3590.68	1	88207416		3590.68	1	70950178		3590.68	1	84970878
3592.12	1	1128843		3592.12	1	107235281		3592.12	1	136177220		3592.12	1	146403735		3592.12	1	4384268		3241.97	1	6524209		3592.12	1	78724583		3594.84	1	199187564		3592.12	1	87288590		3592.12	1	70238889		3592.12	1	84097101
3593.57	1	1121591		3593.57	1	106036427		3593.57	1	134838778		3593.57	1	145032477		3593.57	1	4374598		3243.48	1	6525908		3593.57	1	77876828		3596.28	1	197148887		3593.57	1	86337631		3593.57	1	69508113		3593.57	1	83165697
3595.01	1	1113305		3595.01	1	104785596		3595.01	1	133422471		3595.01	1	143560988		3595.01	1	4363003		3245	1	6527506		3595.01	1	76951484		3597.73	1	195094720		3595.01	1	85316939		3595.01	1	68742611		3595.01	1	82220400
3596.45	1	1105021		3596.45	1	103650553		3596.45	1	132154826		3596.45	1	142256177		3596.45	1	4354122		3246.51	1	6526315		3596.45	1	76142991		3599.17	1	193203843		3596.45	1	84411872		3596.45	1	68044668		3596.45	1	81335841
3597.89	1	1096093		3597.89	1	102511756		3597.89	1	130880607		3597.89	1	140978977		3597.89	1	4343374		3248.03	1	6526813		3597.89	1	75332154		3600.61	1	191349574		3597.89	1	83501646		3597.89	1	67364646		3597.89	1	80481947
3599.32	1	1089766		3599.32	1	101325706		3599.32	1	129549844		3599.32	1	139634740		3599.32	1	4333715		3249.54	1	6526153		3599.32	1	74481615		3602.06	1	189356379		3599.32	1	82563682		3599.32	1	66644941		3599.32	1	79576492
3600.76	1	1080280		3600.76	1	100209270		3600.76	1	128336863		3600.76	1	138373677		3600.76	1	4325526		3251.05	1	6524808		3600.76	1	73711906		3603.5	1	187520422		3600.76	1	81705914		3600.76	1	65994756		3600.76	1	78747727
3602.2	1	1074013		3602.2	1	99050574		3602.2	1	127078325		3602.2	1	137072486		3602.2	1	4316456		3252.56	1	6527960		3602.2	1	72888125		3604.94	1	185572604		3602.2	1	80808632		3602.2	1	65324886		3602.2	1	77899531
3603.64	1	1064493		3603.64	1	97941136		3603.64	1	125858634		3603.64	1	135806564		3603.64	1	4305627		3254.08	1	6519792		3603.64	1	72111734		3606.38	1	183663493		3603.64	1	79932444		3603.64	1	64683192		3603.64	1	77072075
3605.08	1	1056177		3605.08	1	96841952		3605.08	1	124661506		3605.08	1	134584959		3605.08	1	4298567		3255.59	1	6524308		3605.08	1	71334203		3607.82	1	181734990		3605.08	1	79075531		3605.08	1	64051287		3605.08	1	76246823
3606.52	1	1049039		3606.52	1	95761804		3606.52	1	123488812		3606.52	1	133402182		3606.52	1	4290448		3257.1	1	6517414		3606.52	1	70567814		3609.26	1	179777813		3606.52	1	78255445		3606.52	1	63410762		3606.52	1	75459316
3607.95	1	1041679		3607.95	1	94762525		3607.95	1	122432026		3607.95	1	132299443		3607.95	1	4281273		3258.61	1	6517246		3607.95	1	69872581		3610.71	1	178068800		3607.95	1	77460469		3607.95	1	62847928		3607.95	1	74723467
3609.39	1	1035306		3609.39	1	93834859		3609.39	1	121424612		3609.39	1	131335419		3609.39	1	4272679		3260.12	1	6509240		3609.39	1	69231688		3612.15	1	176277410		3609.39	1	76730365		3609.39	1	62302035		3609.39	1	74029951
3610.83	1	1026669		3610.83	1	92873664		3610.83	1	120347373		3610.83	1	130235627		3610.83	1	4265913		3261.63	1	6495502		3610.83	1	68512491		3613.59	1	174545668		3610.83	1	75953328		3610.83	1	61715257		3610.83	1	73291023
3612.26	1	1021892		3612.26	1	91993833		3612.26	1	119445271		3612.26	1	129334070		3612.26	1	4262231		3263.14	1	6501747		3612.26	1	67908194		3615.03	1	173001024		3612.26	1	75283635		3612.26	1	61200388		3612.26	1	72623096
3613.7	1	1013530		3613.7	1	90941102		3613.7	1	118249686		3613.7	1	128134203		3613.7	1	4252303		3264.65	1	6489649		3613.7	1	67129958		3616.47	1	171151157		3613.7	1	74444766		3613.7	1	60556207		3613.7	1	71809769
3615.14	1	1004108		3615.14	1	89961209		3615.14	1	117170542		3615.14	1	127029021		3615.14	1	4245491		3266.16	1	6494989		3615.14	1	66430447		3617.91	1	169443484		3615.14	1	73671509		3615.14	1	59977714		3615.14	1	71049711
3616.57	1	994782		3616.57	1	88963903		3616.57	1	116069189		3616.57	1	125906875		3616.57	1	4235019		3267.67	1	6484450		3616.57	1	65697475		3619.34	1	167690160		3616.57	1	72879612		3616.57	1	59364375		3616.57	1	70287634
3618.01	1	988221		3618.01	1	88065849		3618.01	1	115055652		3618.01	1	124868086		3618.01	1	4230607		3269.18	1	6480144		3618.01	1	65014487		3620.78	1	166000133		3618.01	1	72142683		3618.01	1	58792118		3618.01	1	69551400
3619.45	1	979322		3619.45	1	87184331		3619.45	1	114053397		3619.45	1	123873125		3619.45	1	4222707		3270.69	1	6472973		3619.45	1	64341881		3622.22	1	164370754		3619.45	1	71411594		3619.45	1	58238965		3619.45	1	68837853
3620.88	1	973518		3620.88	1	86395607		3620.88	1	113130477		3620.88	1	122949023		3620.88	1	4218959		3272.2	1	6469883		3620.88	1	63699183		3623.66	1	162878494		3620.88	1	70728270		3620.88	1	57710027		3620.88	1	68186819
3622.31	1	964406		3622.31	1	85517549		3622.31	1	112108004		3622.31	1	121930730		3622.31	1	4210847		3273.71	1	6465227		3622.31	1	63025829		3625.1	1	161239008		3622.31	1	69989847		3622.31	1	57132049		3622.31	1	67459016
3623.75	1	955696		3623.75	1	84560120		3623.75	1	110993199		3623.75	1	120786248		3623.75	1	4205978		3275.21	1	6460307		3623.75	1	62264289		3626.54	1	159483122		3623.75	1	69158582		3623.75	1	56487424		3623.75	1	66662909
3625.18	1	946706		3625.18	1	83597294		3625.18	1	109821752		3625.18	1	119611169		3625.18	1	4196210		3276.72	1	6458230		3625.18	1	61497332		3627.97	1	157615943		3625.18	1	68337337		3625.18	1	55837688		3625.18	1	65858043
3626.62	1	940240		3626.62	1	82634353		3626.62	1	108698186		3626.62	1	118447188		3626.62	1	4187523		3278.23	1	6454329		3626.62	1	60739095		3629.41	1	155838156		3626.62	1	67501232		3626.62	1	55182791		3626.62	1	65055327
3628.05	1	932578		3628.05	1	81667731		3628.05	1	107551140		3628.05	1	117297729		3628.05	1	4180457		3279.74	1	6453737		3628.05	1	60001038		3630.85	1	153993086		3628.05	1	66672091		3628.05	1	54534336		3628.05	1	64247268
3629.48	1	925337		3629.48	1	80718266		3629.48	1	106437874		3629.48	1	116171472		3629.48	1	4171401		3281.24	1	6452861		3629.48	1	59240140		3632.28	1	152237954		3629.48	1	65825333		3629.48	1	53879856		3629.48	1	63461834
3630.92	1	918279		3630.92	1	79735233		3630.92	1	105245313		3630.92	1	115009858		3630.92	1	4164120		3282.75	1	6450711		3630.92	1	58463858		3633.72	1	150339221		3630.92	1	64977990		3630.92	1	53199368		3630.92	1	62630096
3632.35	1	912379		3632.35	1	78688131		3632.35	1	103999262		3632.35	1	113759032		3632.35	1	4156112		3284.25	1	6453730		3632.35	1	57664996		3635.16	1	148415314		3632.35	1	64074260		3632.35	1	52500446		3632.35	1	61779795
3633.78	1	905312		3633.78	1	77637524		3633.78	1	102759749		3633.78	1	112500629		3633.78	1	4146689		3285.76	1	6453150		3633.78	1	56849017		3636.59	1	146454679		3633.78	1	63174844		3633.78	1	51799873		3633.78	1	60919427
3635.21	1	899064		3635.21	1	76513480		3635.21	1	101470504		3635.21	1	111211292		3635.21	1	4140681		3287.26	1	6455022		3635.21	1	56005141		3638.03	1	144437819		3635.21	1	62247366		3635.21	1	51067612		3635.21	1	60032157
3636.64	1	892217		3636.64	1	75365028		3636.64	1	100143288		3636.64	1	109881654		3636.64	1	4130364		3288.77	1	6453819		3636.64	1	55157451		3639.46	1	142420226		3636.64	1	61288036		3636.64	1	50333169		3636.64	1	59139691
3638.08	1	884522		3638.08	1	74154756		3638.08	1	98737680		3638.08	1	108462876		3638.08	1	4120810		3290.28	1	6452653		3638.08	1	54277310		3640.9	1	140205895		3638.08	1	60295502		3638.08	1	49557588		3638.08	1	58185398
3639.51	1	872746		3639.51	1	72647409		3639.51	1	96943810		3639.51	1	106595403		3639.51	1	4103759		3291.78	1	6424994		3639.51	1	53196503		3642.33	1	137521827		3639.51	1	59058731		3639.51	1	48609396		3639.51	1	57026239
3640.94	1	869796		3640.94	1	71822482		3640.94	1	96038434		3640.94	1	105756278		3640.94	1	4103383		3293.28	1	6449707		3640.94	1	52565985		3643.76	1	135993001		3640.94	1	58358362		3640.94	1	48059520		3640.94	1	56369204
3642.37	1	861185		3642.37	1	70699498		3642.37	1	94774636		3642.37	1	104473487		3642.37	1	4096345		3294.79	1	6451320		3642.37	1	51732509		3645.2	1	134024300		3642.37	1	57416215		3642.37	1	47338111		3642.37	1	55476781
3643.8	1	853272		3643.8	1	69524086		3643.8	1	93404683		3643.8	1	103128990		3643.8	1	4089015		3296.29	1	6447377		3643.8	1	50857080		3646.63	1	131859809		3643.8	1	56441701		3643.8	1	46578348		3643.8	1	54558530
3645.23	1	844981		3645.23	1	68335504		3645.23	1	92029042		3645.23	1	101745158		3645.23	1	4077637		3297.79	1	6447865		3645.23	1	49962315		3648.07	1	129721466		3645.23	1	55445860		3645.23	1	45804867		3645.23	1	53611996
3646.66	1	836482		3646.66	1	67154286		3646.66	1	90635795		3646.66	1	100339718		3646.66	1	4071225		3299.3	1	6444642		3646.66	1	49060821		3649.5	1	127494990		3646.66	1	54429116		3646.66	1	45002801		3646.66	1	52641835
3648.09	1	827966		3648.09	1	65958788		3648.09	1	89225669		3648.09	1	98924909		3648.09	1	4062690		3300.8	1	6446533		3648.09	1	48133443		3650.93	1	125282202		3648.09	1	53412415		3648.09	1	44218705		3648.09	1	51678724
3649.52	1	819098		3649.52	1	64746481		3649.52	1	87803227		3649.52	1	97507277		3649.52	1	4053265		3302.3	1	6443919		3649.52	1	47190667		3652.36	1	122978908		3649.52	1	52385070		3649.52	1	43398556		3649.52	1	50675234
3650.95	1	811750		3650.95	1	63584732		3650.95	1	86429348		3650.95	1	96113214		3650.95	1	4046885		3303.8	1	6441666		3650.95	1	46268764		3653.8	1	120724732		3650.95	1	51383078		3650.95	1	42575602		3650.95	1	49704276
3652.38	1	802269		3652.38	1	62356787		3652.38	1	84998686		3652.38	1	94685705		3652.38	1	4038643		3305.3	1	6438163		3652.38	1	45302688		3655.23	1	118353102		3652.38	1	50338304		3652.38	1	41739342		3652.38	1	48681986
3653.8	1	795186		3653.8	1	61207069		3653.8	1	83620789		3653.8	1	93313609		3653.8	1	4029028		3306.8	1	6437332		3653.8	1	44359414		3656.66	1	116030498		3653.8	1	49330131		3653.8	1	40927344		3653.8	1	47699565
3655.23	1	787251		3655.23	1	60023775		3655.23	1	82240991		3655.23	1	91916880		3655.23	1	4020684		3308.31	1	6432677		3655.23	1	43406860		3658.09	1	113703479		3655.23	1	48299035		3655.23	1	40110479		3655.23	1	46707030
3656.66	1	779263		3656.66	1	58882689		3656.66	1	80904611		3656.66	1	90623341		3656.66	1	4014956		3309.81	1	6428273		3656.66	1	42491418		3659.52	1	111419478		3656.66	1	47316809		3656.66	1	39326451		3656.66	1	45763928
3658.09	1	773216		3658.09	1	57742797		3658.09	1	79593166		3658.09	1	89300521		3658.09	1	4005180		3311.31	1	6426034		3658.09	1	41587975		3660.95	1	109229147		3658.09	1	46325962		3658.09	1	38549522		3658.09	1	44816764
3659.51	1	764037		3659.51	1	56625525		3659.51	1	78287720		3659.51	1	88026742		3659.51	1	3999043		3312.81	1	6428748		3659.51	1	40702177		3662.38	1	107018861		3659.51	1	45355118		3659.51	1	37772452		3659.51	1	43861791
3660.94	1	756257		3660.94	1	55450460		3660.94	1	76939930		3660.94	1	86664680		3660.94	1	3991618		3314.31	1	6432664		3660.94	1	39792307		3663.81	1	104777541		3660.94	1	44333104		3660.94	1	36993190		3660.94	1	42904749
3662.37	1	747802		3662.37	1	54251173		3662.37	1	75511041		3662.37	1	85265112		3662.37	1	3986853		3315.81	1	6436157		3662.37	1	38868905		3665.24	1	102460788		3662.37	1	43306877		3662.37	1	36192554		3662.37	1	41925394
3663.79	1	740636		3663.79	1	53081525		3663.79	1	74160343		3663.79	1	83904963		3663.79	1	3977349		3317.3	1	6438086		3663.79	1	37962896		3666.67	1	100211920		3663.79	1	42303805		3663.79	1	35422823		3663.79	1	40973018
3665.22	1	730886		3665.22	1	51861883		3665.22	1	72724609		3665.22	1	82451027		3665.22	1	3969665		3318.8	1	6438716		3665.22	1	37026611		3668.1	1	97823827		3665.22	1	41270271		3665.22	1	34607322		3665.22	1	39994414
3666.65	1	722392		3666.65	1	50710754		3666.65	1	71359979		3666.65	1	81091939		3666.65	1	3961990		3320.3	1	6438322		3666.65	1	36141063		3669.53	1	95537570		3666.65	1	40275320		3666.65	1	33841592		3666.65	1	39046383
3668.07	1	715314		3668.07	1	49545479		3668.07	1	69997465		3668.07	1	79702568		3668.07	1	3952950		3321.8	1	6442926		3668.07	1	35245599		3670.96	1	93227287		3668.07	1	39281933		3668.07	1	33058674		3668.07	1	38107355
3669.5	1	705940		3669.5	1	48402436		3669.5	1	68632296		3669.5	1	78326661		3669.5	1	3945388		3323.3	1	6450115		3669.5	1	34361824		3672.39	1	90956307		3669.5	1	38309434		3669.5	1	32298517		3669.5	1	37182198
3670.92	1	698835		3670.92	1	47298656		3670.92	1	67298102		3670.92	1	76964582		3670.92	1	3935489		3324.8	1	6450513		3670.92	1	33484047		3673.81	1	88710275		3670.92	1	37346162		3670.92	1	31542831		3670.92	1	36263989
3672.35	1	690039		3672.35	1	46225711		3672.35	1	66007933		3672.35	1	75656395		3672.35	1	3928525		3326.29	1	6452827		3672.35	1	32644131		3675.24	1	86518358		3672.35	1	36427352		3672.35	1	30824674		3672.35	1	35378727
3673.77	1	682771		3673.77	1	45199277		3673.77	1	64747747		3673.77	1	74383317		3673.77	1	3919909		3327.79	1	6454307		3673.77	1	31812675		3676.67	1	84370491		3673.77	1	35515091		3673.77	1	30103773		3673.77	1	34513524
3675.19	1	675492		3675.19	1	44183510		3675.19	1	63523629		3675.19	1	73148416		3675.19	1	3909868		3329.29	1	6455018		3675.19	1	31012654		3678.1	1	82258061		3675.19	1	34640794		3675.19	1	29415095		3675.19	1	33677411
3676.62	1	667325		3676.62	1	43233888		3676.62	1	62364710		3676.62	1	71968317		3676.62	1	3902918		3330.78	1	6460693		3676.62	1	30242745		3679.52	1	80269264		3676.62	1	33788985		3676.62	1	28753740		3676.62	1	32868708
3678.04	1	660498		3678.04	1	42294958		3678.04	1	61222078		3678.04	1	70801067		3678.04	1	3895742		3332.28	1	6464045		3678.04	1	29495305		3680.95	1	78275875		3678.04	1	32969272		3678.04	1	28107249		3678.04	1	32084501
3679.47	1	653310		3679.47	1	41393508		3679.47	1	60132431		3679.47	1	69698890		3679.47	1	3887776		3333.77	1	6464829		3679.47	1	28769782		3682.38	1	76431010		3679.47	1	32175530		3679.47	1	27489998		3679.47	1	31326485
3680.89	1	646523		3680.89	1	40525110		3680.89	1	59054359		3680.89	1	68603769		3680.89	1	3880020		3335.27	1	6462927		3680.89	1	28073006		3683.8	1	74569903		3680.89	1	31412010		3680.89	1	26885335		3680.89	1	30594238
3682.31	1	641121		3682.31	1	39713237		3682.31	1	58071799		3682.31	1	67601008		3682.31	1	3871715		3336.76	1	6470764		3682.31	1	27413972		3685.23	1	72837797		3682.31	1	30694625		3682.31	1	26325744		3682.31	1	29915031
3683.73	1	634579		3683.73	1	38898564		3683.73	1	57060556		3683.73	1	66564731		3683.73	1	3864756		3338.26	1	6465297		3683.73	1	26760139		3686.65	1	71085712		3683.73	1	29978904		3683.73	1	25758091		3683.73	1	29225903

## Sheet: Supplementary Figure 3
Raman, WhiE ACP C5				Raman, C5 probe
1482.25	1	14302682		1482.25	1	4404160
1484.15	1	13780632		1484.15	1	4137805
1486.05	1	13702260		1486.05	1	4093599
1487.95	1	13669653		1487.95	1	4079178
1489.85	1	13674852		1489.85	1	4076554
1491.74	1	13672252		1491.74	1	4074910
1493.64	1	13684448		1493.64	1	4071743
1495.54	1	13697181		1495.54	1	4071450
1497.44	1	13702891		1497.44	1	4072945
1499.33	1	13718913		1499.33	1	4074446
1501.23	1	13718314		1501.23	1	4073120
1503.13	1	13726364		1503.13	1	4072947
1505.02	1	13738163		1505.02	1	4075098
1506.92	1	13753894		1506.92	1	4077469
1508.81	1	13757599		1508.81	1	4075108
1510.71	1	13771187		1510.71	1	4077360
1512.6	1	13781513		1512.6	1	4076634
1514.49	1	13795898		1514.49	1	4076117
1516.39	1	13818205		1516.39	1	4076887
1518.28	1	13833231		1518.28	1	4077993
1520.17	1	13853092		1520.17	1	4078393
1522.06	1	13867638		1522.06	1	4081246
1523.95	1	13880774		1523.95	1	4078962
1525.84	1	13911507		1525.84	1	4081976
1527.73	1	13926919		1527.73	1	4078112
1529.62	1	13952770		1529.62	1	4082504
1531.51	1	13976436		1531.51	1	4082792
1533.4	1	14001311		1533.4	1	4082960
1535.29	1	14032377		1535.29	1	4081593
1537.18	1	14055351		1537.18	1	4082211
1539.07	1	14087858		1539.07	1	4082997
1540.95	1	14117935		1540.95	1	4085108
1542.84	1	14155240		1542.84	1	4087581
1544.73	1	14184074		1544.73	1	4085888
1546.61	1	14215670		1546.61	1	4084651
1548.5	1	14267501		1548.5	1	4086185
1550.38	1	14295253		1550.38	1	4087584
1552.27	1	14339973		1552.27	1	4089534
1554.15	1	14377357		1554.15	1	4088871
1556.04	1	14415289		1556.04	1	4089559
1557.92	1	14462650		1557.92	1	4089702
1559.8	1	14508558		1559.8	1	4091916
1561.68	1	14562903		1561.68	1	4092020
1563.57	1	14621189		1563.57	1	4092746
1565.45	1	14672494		1565.45	1	4093567
1567.33	1	14735689		1567.33	1	4095489
1569.21	1	14794764		1569.21	1	4094341
1571.09	1	14857025		1571.09	1	4097164
1572.97	1	14902403		1572.97	1	4097539
1574.85	1	14958890		1574.85	1	4097328
1576.73	1	15010559		1576.73	1	4097898
1578.61	1	15052604		1578.61	1	4100010
1580.48	1	15117568		1580.48	1	4098762
1582.36	1	15180260		1582.36	1	4099664
1584.24	1	15251865		1584.24	1	4101412
1586.12	1	15322309		1586.12	1	4104860
1587.99	1	15389352		1587.99	1	4103049
1589.87	1	15449269		1589.87	1	4104950
1591.74	1	15519153		1591.74	1	4106230
1593.62	1	15592779		1593.62	1	4107644
1595.49	1	15688941		1595.49	1	4107808
1597.37	1	15783222		1597.37	1	4109096
1599.24	1	15900115		1599.24	1	4110322
1601.11	1	16021085		1601.11	1	4111865
1602.99	1	16138468		1602.99	1	4112980
1604.86	1	16243322		1604.86	1	4114431
1606.73	1	16319133		1606.73	1	4114568
1608.6	1	16393485		1608.6	1	4116449
1610.47	1	16474887		1610.47	1	4115448
1612.34	1	16553884		1612.34	1	4118903
1614.21	1	16649223		1614.21	1	4120384
1616.08	1	16719473		1616.08	1	4119988
1617.95	1	16811176		1617.95	1	4119957
1619.82	1	16879382		1619.82	1	4124801
1621.69	1	16952471		1621.69	1	4124420
1623.56	1	17012468		1623.56	1	4123825
1625.43	1	17090434		1625.43	1	4126576
1627.29	1	17161903		1627.29	1	4126995
1629.16	1	17217872		1629.16	1	4124416
1631.03	1	17301639		1631.03	1	4129895
1632.89	1	17362735		1632.89	1	4129982
1634.76	1	17421349		1634.76	1	4129300
1636.62	1	17477621		1636.62	1	4129660
1638.49	1	17527074		1638.49	1	4130270
1640.35	1	17576272		1640.35	1	4128891
1642.22	1	17622043		1642.22	1	4130363
1644.08	1	17671655		1644.08	1	4132167
1645.94	1	17698149		1645.94	1	4131243
1647.81	1	17710486		1647.81	1	4128869
1649.67	1	17733280		1649.67	1	4132001
1651.53	1	17716727		1651.53	1	4131092
1653.39	1	17662213		1653.39	1	4131135
1655.25	1	17583845		1655.25	1	4128665
1657.11	1	17484949		1657.11	1	4130138
1658.97	1	17373649		1658.97	1	4129150
1660.83	1	17264743		1660.83	1	4129970
1662.69	1	17152213		1662.69	1	4130770
1664.55	1	17046821		1664.55	1	4131358
1666.41	1	16945873		1666.41	1	4130146
1668.26	1	16825281		1668.26	1	4128817
1670.12	1	16724873		1670.12	1	4132344
1671.98	1	16621267		1671.98	1	4132164
1673.83	1	16495465		1673.83	1	4131461
1675.69	1	16389676		1675.69	1	4131331
1677.55	1	16271999		1677.55	1	4132000
1679.4	1	16158445		1679.4	1	4134097
1681.26	1	16041154		1681.26	1	4133358
1683.11	1	15914233		1683.11	1	4132856
1684.96	1	15801535		1684.96	1	4134210
1686.82	1	15683693		1686.82	1	4136292
1688.67	1	15562614		1688.67	1	4136209
1690.52	1	15442380		1690.52	1	4137098
1692.38	1	15320842		1692.38	1	4138057
1694.23	1	15198883		1694.23	1	4139946
1696.08	1	15082681		1696.08	1	4138441
1697.93	1	14980675		1697.93	1	4142909
1699.78	1	14871476		1699.78	1	4141992
1701.63	1	14777888		1701.63	1	4145047
1703.48	1	14680346		1703.48	1	4143508
1705.33	1	14597352		1705.33	1	4144951
1707.18	1	14515122		1707.18	1	4142771
1709.03	1	14441454		1709.03	1	4146705
1710.88	1	14376790		1710.88	1	4147871
1712.72	1	14307347		1712.72	1	4147249
1714.57	1	14242918		1714.57	1	4146968
1716.42	1	14185519		1716.42	1	4148772
1718.26	1	14129272		1718.26	1	4146455
1720.11	1	14073143		1720.11	1	4148792
1721.95	1	14031372		1721.95	1	4149045
1723.8	1	13982456		1723.8	1	4147220
1725.64	1	13941174		1725.64	1	4145545
1727.49	1	13890030		1727.49	1	4144534
1729.33	1	13850523		1729.33	1	4142524
1731.17	1	13816716		1731.17	1	4142115
1733.02	1	13772957		1733.02	1	4139051
1734.86	1	13744035		1734.86	1	4139106
1736.7	1	13705647		1736.7	1	4136076
1738.54	1	13677318		1738.54	1	4136251
1740.38	1	13640845		1740.38	1	4133130
1742.22	1	13619259		1742.22	1	4132966
1744.07	1	13588961		1744.07	1	4130374
1745.9	1	13566261		1745.9	1	4130286
1747.74	1	13535484		1747.74	1	4126349
1749.58	1	13520261		1749.58	1	4128390
1751.42	1	13488223		1751.42	1	4126290
1753.26	1	13474558		1753.26	1	4128030
1755.1	1	13454519		1755.1	1	4127359
1756.94	1	13435976		1756.94	1	4125798
1758.77	1	13416761		1758.77	1	4126492
1760.61	1	13405311		1760.61	1	4127908
1762.45	1	13389781		1762.45	1	4127457
1764.28	1	13372138		1764.28	1	4127069
1766.12	1	13358508		1766.12	1	4127997
1767.95	1	13342887		1767.95	1	4126217
1769.79	1	13334078		1769.79	1	4128447
1771.62	1	13317974		1771.62	1	4127750
1773.45	1	13313381		1773.45	1	4127280
1775.29	1	13295871		1775.29	1	4126498
1777.12	1	13287644		1777.12	1	4126540
1778.95	1	13274580		1778.95	1	4128363
1780.78	1	13265800		1780.78	1	4127060
1782.62	1	13257243		1782.62	1	4129096
1784.45	1	13247245		1784.45	1	4128775
1786.28	1	13239906		1786.28	1	4128709
1788.11	1	13239602		1788.11	1	4128720
1789.94	1	13230788		1789.94	1	4129243
1791.77	1	13219057		1791.77	1	4128983
1793.6	1	13212887		1793.6	1	4129655
1795.42	1	13205019		1795.42	1	4129448
1797.25	1	13191213		1797.25	1	4128515
1799.08	1	13194611		1799.08	1	4127559
1800.91	1	13188486		1800.91	1	4128479
1802.73	1	13182540		1802.73	1	4129524
1804.56	1	13180372		1804.56	1	4130010
1806.39	1	13177130		1806.39	1	4128986
1808.21	1	13174633		1808.21	1	4128901
1810.04	1	13166037		1810.04	1	4128868
1811.86	1	13169085		1811.86	1	4132389
1813.69	1	13165660		1813.69	1	4130911
1815.51	1	13166273		1815.51	1	4130148
1817.34	1	13159783		1817.34	1	4130907
1819.16	1	13162538		1819.16	1	4131899
1820.98	1	13159923		1820.98	1	4131351
1822.8	1	13159722		1822.8	1	4132601
1824.62	1	13157231		1824.62	1	4129439
1826.45	1	13165423		1826.45	1	4131890
1828.27	1	13164278		1828.27	1	4134232
1830.09	1	13156345		1830.09	1	4133020
1831.91	1	13157971		1831.91	1	4132125
1833.73	1	13161125		1833.73	1	4135411
1835.55	1	13165286		1835.55	1	4135108
1837.37	1	13167353		1837.37	1	4135318
1839.18	1	13169140		1839.18	1	4136263
1841	1	13167631		1841	1	4135833
1842.82	1	13169096		1842.82	1	4136245
1844.64	1	13169704		1844.64	1	4138556
1846.46	1	13167489		1846.46	1	4136746
1848.27	1	13182743		1848.27	1	4138231
1850.09	1	13179696		1850.09	1	4136707
1851.9	1	13189006		1851.9	1	4139820
1853.72	1	13185678		1853.72	1	4137218
1855.53	1	13194062		1855.53	1	4139030
1857.35	1	13193202		1857.35	1	4136354
1859.16	1	13195159		1859.16	1	4139311
1860.98	1	13204576		1860.98	1	4138967
1862.79	1	13212364		1862.79	1	4142012
1864.6	1	13209977		1864.6	1	4140493
1866.41	1	13224684		1866.41	1	4144020
1868.23	1	13220891		1868.23	1	4137755
1870.04	1	13226091		1870.04	1	4142394
1871.85	1	13241330		1871.85	1	4144501
1873.66	1	13238149		1873.66	1	4142682
1875.47	1	13245357		1875.47	1	4144083
1877.28	1	13249821		1877.28	1	4143791
1879.09	1	13258946		1879.09	1	4145625
1880.9	1	13259119		1880.9	1	4142812
1882.71	1	13268364		1882.71	1	4146794
1884.52	1	13274331		1884.52	1	4146020
1886.32	1	13278248		1886.32	1	4146164
1888.13	1	13281114		1888.13	1	4145650
1889.94	1	13289606		1889.94	1	4146276
1891.74	1	13293752		1891.74	1	4145830
1893.55	1	13298526		1893.55	1	4146636
1895.36	1	13315090		1895.36	1	4149892
1897.16	1	13319317		1897.16	1	4148667
1898.97	1	13324084		1898.97	1	4146242
1900.77	1	13334644		1900.77	1	4148246
1902.58	1	13344721		1902.58	1	4149822
1904.38	1	13360893		1904.38	1	4150997
1906.18	1	13358250		1906.18	1	4151030
1907.99	1	13372653		1907.99	1	4153161
1909.79	1	13374130		1909.79	1	4151118
1911.59	1	13383348		1911.59	1	4152989
1913.39	1	13398062		1913.39	1	4154919
1915.19	1	13402060		1915.19	1	4153731
1916.99	1	13412354		1916.99	1	4155239
1918.8	1	13421918		1918.8	1	4154382
1920.6	1	13431950		1920.6	1	4156230
1922.4	1	13431325		1922.4	1	4152707
1924.19	1	13425665		1924.19	1	4151751
1925.99	1	13417403		1925.99	1	4148258
1927.79	1	13471565		1927.79	1	4155480
1929.59	1	13484341		1929.59	1	4157690
1931.39	1	13485554		1931.39	1	4156897
1933.18	1	13498758		1933.18	1	4156756
1934.98	1	13511760		1934.98	1	4157418
1936.78	1	13512110		1936.78	1	4155815
1938.57	1	13534678		1938.57	1	4160513
1940.37	1	13544973		1940.37	1	4158735
1942.16	1	13553258		1942.16	1	4160324
1943.96	1	13564471		1943.96	1	4160086
1945.75	1	13574324		1945.75	1	4160835
1947.55	1	13588954		1947.55	1	4160919
1949.34	1	13606947		1949.34	1	4163635
1951.13	1	13616352		1951.13	1	4162989
1952.93	1	13624954		1952.93	1	4160752
1954.72	1	13631307		1954.72	1	4159767
1956.51	1	13650381		1956.51	1	4160791
1958.3	1	13659055		1958.3	1	4160153
1960.1	1	13667437		1960.1	1	4161759
1961.89	1	13686960		1961.89	1	4163818
1963.68	1	13695423		1963.68	1	4163046
1965.47	1	13707193		1965.47	1	4163355
1967.26	1	13726662		1967.26	1	4165449
1969.05	1	13744676		1969.05	1	4166037
1970.83	1	13758721		1970.83	1	4166932
1972.62	1	13770580		1972.62	1	4168160
1974.41	1	13785733		1974.41	1	4167614
1976.2	1	13797426		1976.2	1	4167289
1977.98	1	13805296		1977.98	1	4168507
1979.77	1	13827280		1979.77	1	4167032
1981.56	1	13842770		1981.56	1	4168275
1983.34	1	13856854		1983.34	1	4169115
1985.13	1	13869708		1985.13	1	4170490
1986.91	1	13879304		1986.91	1	4167721
1988.7	1	13897907		1988.7	1	4170604
1990.48	1	13913496		1990.48	1	4168870
1992.27	1	13930944		1992.27	1	4171461
1994.05	1	13943997		1994.05	1	4171036
1995.83	1	13958276		1995.83	1	4174554
1997.62	1	13977697		1997.62	1	4172475
1999.4	1	13986600		1999.4	1	4171258
2001.18	1	14013267		2001.18	1	4174781
2002.96	1	14025074		2002.96	1	4173471
2004.74	1	14037864		2004.74	1	4175272
2006.52	1	14051178		2006.52	1	4176237
2008.3	1	14068138		2008.3	1	4175283
2010.08	1	14082638		2010.08	1	4175844
2011.86	1	14088214		2011.86	1	4172720
2013.64	1	14116572		2013.64	1	4178304
2015.42	1	14121058		2015.42	1	4175489
2017.2	1	14141269		2017.2	1	4177442
2018.98	1	14157774		2018.98	1	4179561
2020.75	1	14179901		2020.75	1	4178234
2022.53	1	14193420		2022.53	1	4178703
2024.31	1	14209625		2024.31	1	4176914
2026.08	1	14227630		2026.08	1	4180982
2027.86	1	14241614		2027.86	1	4180912
2029.63	1	14261885		2029.63	1	4183496
2031.41	1	14277199		2031.41	1	4182300
2033.18	1	14287755		2033.18	1	4181449
2034.96	1	14306654		2034.96	1	4183211
2036.73	1	14323223		2036.73	1	4183634
2038.51	1	14340419		2038.51	1	4185406
2040.28	1	14351981		2040.28	1	4183716
2042.05	1	14370730		2042.05	1	4185309
2043.82	1	14383526		2043.82	1	4185572
2045.6	1	14399076		2045.6	1	4185909
2047.37	1	14413484		2047.37	1	4188507
2049.14	1	14436809		2049.14	1	4189280
2050.91	1	14448715		2050.91	1	4188574
2052.68	1	14453699		2052.68	1	4187823
2054.45	1	14462047		2054.45	1	4186803
2056.22	1	14491485		2056.22	1	4190699
2057.99	1	14510605		2057.99	1	4191565
2059.76	1	14522901		2059.76	1	4191800
2061.53	1	14537632		2061.53	1	4194067
2063.29	1	14553063		2063.29	1	4194928
2065.06	1	14559381		2065.06	1	4195337
2066.83	1	14555688		2066.83	1	4193065
2068.59	1	14587329		2068.59	1	4197134
2070.36	1	14608461		2070.36	1	4201553
2072.13	1	14617156		2072.13	1	4203461
2073.89	1	14630725		2073.89	1	4202146
2075.66	1	14646254		2075.66	1	4202899
2077.42	1	14662110		2077.42	1	4202472
2079.19	1	14669754		2079.19	1	4201219
2080.95	1	14674556		2080.95	1	4201852
2082.71	1	14693822		2082.71	1	4203566
2084.48	1	14699598		2084.48	1	4203715
2086.24	1	14710381		2086.24	1	4207531
2088	1	14719016		2088	1	4208920
2089.76	1	14728477		2089.76	1	4210185
2091.53	1	14740144		2091.53	1	4215701
2093.29	1	14753364		2093.29	1	4218209
2095.05	1	14761908		2095.05	1	4224306
2096.81	1	14769789		2096.81	1	4223480
2098.57	1	14781475		2098.57	1	4229336
2100.33	1	14789718		2100.33	1	4237635
2102.09	1	14802688		2102.09	1	4249923
2103.84	1	14800808		2103.84	1	4262779
2105.6	1	14822903		2105.6	1	4291769
2107.36	1	14831503		2107.36	1	4325961
2109.12	1	14853363		2109.12	1	4378408
2110.88	1	14866232		2110.88	1	4456851
2112.63	1	14890616		2112.63	1	4560709
2114.39	1	14905240		2114.39	1	4674753
2116.14	1	14921110		2116.14	1	4783045
2117.9	1	14926403		2117.9	1	4837545
2119.66	1	14925765		2119.66	1	4817968
2121.41	1	14911438		2121.41	1	4727071
2123.17	1	14905278		2123.17	1	4599650
2124.92	1	14893435		2124.92	1	4477144
2126.67	1	14890801		2126.67	1	4383186
2128.43	1	14886366		2128.43	1	4318771
2130.18	1	14886189		2130.18	1	4277537
2131.93	1	14879783		2131.93	1	4253200
2133.68	1	14886481		2133.68	1	4239520
2135.44	1	14889349		2135.44	1	4230324
2137.19	1	14887678		2137.19	1	4223990
2138.94	1	14884326		2138.94	1	4218038
2140.69	1	14894860		2140.69	1	4218467
2142.44	1	14890049		2142.44	1	4214437
2144.19	1	14885978		2144.19	1	4213069
2145.94	1	14892182		2145.94	1	4213727
2147.69	1	14895008		2147.69	1	4212342
2149.43	1	14892614		2149.43	1	4210692
2151.18	1	14899857		2151.18	1	4211654
2152.93	1	14898882		2152.93	1	4211347
2154.68	1	14891754		2154.68	1	4210895
2156.43	1	14894790		2156.43	1	4209702
2158.17	1	14896586		2158.17	1	4211099
2159.92	1	14905933		2159.92	1	4211046
2161.66	1	14900359		2161.66	1	4213242
2163.41	1	14894288		2163.41	1	4211394
2165.16	1	14887353		2165.16	1	4212421
2166.9	1	14895829		2166.9	1	4212215
2168.64	1	14881337		2168.64	1	4211057
2170.39	1	14891211		2170.39	1	4213291
2172.13	1	14872875		2172.13	1	4208681
2173.87	1	14880416		2173.87	1	4213249
2175.62	1	14873019		2175.62	1	4210046
2177.36	1	14871043		2177.36	1	4211398
2179.1	1	14867011		2179.1	1	4211946
2180.84	1	14856348		2180.84	1	4210823
2182.58	1	14854702		2182.58	1	4210509
2184.32	1	14853028		2184.32	1	4211728
2186.07	1	14855163		2186.07	1	4211252
2187.8	1	14845724		2187.8	1	4209733
2189.55	1	14851009		2189.55	1	4212578
2191.28	1	14841874		2191.28	1	4210348
2193.02	1	14839916		2193.02	1	4210531
2194.76	1	14831753		2194.76	1	4210438
2196.5	1	14835846		2196.5	1	4211861
2198.24	1	14823160		2198.24	1	4209110
2199.97	1	14821289		2199.97	1	4209985
2201.71	1	14811636		2201.71	1	4208999
2203.45	1	14809951		2203.45	1	4207877
2205.18	1	14805627		2205.18	1	4207903
2206.92	1	14811205		2206.92	1	4209713
2208.66	1	14797191		2208.66	1	4209636
2210.39	1	14790967		2210.39	1	4211096
2212.12	1	14784933		2212.12	1	4210567
2213.86	1	14783836		2213.86	1	4211722
2215.59	1	14775116		2215.59	1	4207081
2217.33	1	14772749		2217.33	1	4210900
2219.06	1	14766265		2219.06	1	4211757
2220.79	1	14761014		2220.79	1	4210225
2222.52	1	14759674		2222.52	1	4211310
2224.26	1	14753704		2224.26	1	4210643
2225.99	1	14751659		2225.99	1	4209870
2227.72	1	14741538		2227.72	1	4211442
2229.45	1	14740284		2229.45	1	4214107
2231.18	1	14742276		2231.18	1	4213198
2232.91	1	14726413		2232.91	1	4211091
2234.64	1	14725622		2234.64	1	4213283
2236.37	1	14723338		2236.37	1	4212210
2238.1	1	14716158		2238.1	1	4212634
2239.83	1	14712917		2239.83	1	4212195
2241.55	1	14713629		2241.55	1	4212562
2243.28	1	14705335		2243.28	1	4212707
2245.01	1	14702616		2245.01	1	4214803
2246.74	1	14694092		2246.74	1	4213588
2248.46	1	14692534		2248.46	1	4214609
2250.19	1	14694353		2250.19	1	4215121
2251.91	1	14681170		2251.91	1	4215183
2253.64	1	14683719		2253.64	1	4215830
2255.36	1	14676254		2255.36	1	4216061
2257.09	1	14667778		2257.09	1	4214277
2258.81	1	14660978		2258.81	1	4215514
2260.54	1	14653667		2260.54	1	4215778
2262.26	1	14640774		2262.26	1	4214716
2263.98	1	14624134		2263.98	1	4212006
2265.71	1	14618758		2265.71	1	4211995
2267.43	1	14609266		2267.43	1	4211642
2269.15	1	14596499		2269.15	1	4210487
2270.87	1	14582806		2270.87	1	4209239
2272.59	1	14578955		2272.59	1	4210564
2274.31	1	14557499		2274.31	1	4208354
2276.03	1	14555859		2276.03	1	4208376
2277.75	1	14542479		2277.75	1	4207578
2279.47	1	14534453		2279.47	1	4205957
2281.19	1	14519272		2281.19	1	4203600
2282.91	1	14510402		2282.91	1	4201995
2284.63	1	14510502		2284.63	1	4202697
2286.35	1	14500597		2286.35	1	4201991
2288.07	1	14495966		2288.07	1	4202209
2289.78	1	14488017		2289.78	1	4201472
2291.5	1	14493310		2291.5	1	4202791
2293.22	1	14493754		2293.22	1	4203081
2294.93	1	14491764		2294.93	1	4203966
2296.65	1	14485573		2296.65	1	4203727
2298.36	1	14485499		2298.36	1	4202651
2300.08	1	14486706		2300.08	1	4204032
2301.8	1	14478060		2301.8	1	4204208
2303.51	1	14481548		2303.51	1	4204739
2305.22	1	14475713		2305.22	1	4203010
2306.94	1	14481554		2306.94	1	4205391
2308.65	1	14484307		2308.65	1	4205268
2310.36	1	14482980		2310.36	1	4204062
2312.07	1	14486545		2312.07	1	4207666
2313.79	1	14484787		2313.79	1	4207918
2315.5	1	14484523		2315.5	1	4206981
2317.21	1	14489089		2317.21	1	4209148
2318.92	1	14493290		2318.92	1	4210063
2320.63	1	14497881		2320.63	1	4210674
2322.34	1	14503997		2322.34	1	4210250
2324.05	1	14509290		2324.05	1	4211260
2325.76	1	14498819		2325.76	1	4211731
2327.47	1	14495805		2327.47	1	4211531
2329.18	1	14494521		2329.18	1	4213509
2330.89	1	14491156		2330.89	1	4213632
2332.59	1	14485968		2332.59	1	4213628
2334.3	1	14477608		2334.3	1	4212260
2336.01	1	14479893		2336.01	1	4213315
2337.72	1	14478794		2337.72	1	4211995
2339.42	1	14472538		2339.42	1	4213625
2341.13	1	14473910		2341.13	1	4213383
2342.83	1	14465886		2342.83	1	4213357
2344.54	1	14475472		2344.54	1	4215240
2346.24	1	14461045		2346.24	1	4212182
2347.95	1	14474201		2347.95	1	4217147
2349.65	1	14458521		2349.65	1	4214500
2351.36	1	14453268		2351.36	1	4216137
2353.06	1	14453632		2353.06	1	4213549
2354.76	1	14445421		2354.76	1	4212268
2356.47	1	14453454		2356.47	1	4214475
2358.17	1	14446953		2358.17	1	4213051
2359.87	1	14449094		2359.87	1	4212940
2361.57	1	14450566		2361.57	1	4216020
2363.27	1	14453514		2363.27	1	4217308
2364.97	1	14444233		2364.97	1	4215868
2366.67	1	14446536		2366.67	1	4215111
2368.37	1	14443512		2368.37	1	4215536
2370.07	1	14446027		2370.07	1	4216129
2371.77	1	14448210		2371.77	1	4216686
2373.47	1	14440962		2373.47	1	4214795
2375.17	1	14439790		2375.17	1	4215273
2376.87	1	14438184		2376.87	1	4210563
2378.57	1	14439918		2378.57	1	4212035
2380.26	1	14434873		2380.26	1	4215634
2381.96	1	14432070		2381.96	1	4215645
2383.66	1	14429223		2383.66	1	4212937
2385.35	1	14429473		2385.35	1	4215207
2387.05	1	14432523		2387.05	1	4214543
2388.74	1	14425520		2388.74	1	4215179
2390.44	1	14426957		2390.44	1	4215820
2392.13	1	14428118		2392.13	1	4216070
2393.83	1	14418552		2393.83	1	4209726
2395.52	1	14428981		2395.52	1	4214134
2397.22	1	14424114		2397.22	1	4213250
2398.91	1	14417341		2398.91	1	4212388
2400.6	1	14414781		2400.6	1	4211107
2402.29	1	14401237		2402.29	1	4209356
2403.99	1	14409682		2403.99	1	4209410
2405.68	1	14414599		2405.68	1	4210414
2407.37	1	14410164		2407.37	1	4209946
2409.06	1	14409360		2409.06	1	4212718
2410.75	1	14404911		2410.75	1	4210195
2412.44	1	14412393		2412.44	1	4212036
2414.13	1	14407191		2414.13	1	4212115
2415.82	1	14412354		2415.82	1	4213633
2417.51	1	14403903		2417.51	1	4210026
2419.2	1	14405555		2419.2	1	4209782
2420.89	1	14411646		2420.89	1	4213216
2422.57	1	14409132		2422.57	1	4209235
2424.26	1	14416129		2424.26	1	4212702
2425.95	1	14412908		2425.95	1	4212686
2427.64	1	14407954		2427.64	1	4209807
2429.32	1	14407998		2429.32	1	4211958
2431.01	1	14410053		2431.01	1	4209010
2432.7	1	14408785		2432.7	1	4212282
2434.38	1	14401515		2434.38	1	4212387
2436.07	1	14403057		2436.07	1	4211094
2437.75	1	14382531		2437.75	1	4205156
2439.43	1	14397492		2439.43	1	4209889
2441.12	1	14389251		2441.12	1	4209554
2442.8	1	14383548		2442.8	1	4210164
2444.49	1	14386349		2444.49	1	4208049
2446.17	1	14389392		2446.17	1	4208118
2447.85	1	14387230		2447.85	1	4208625
2449.53	1	14383095		2449.53	1	4207759
2451.22	1	14382678		2451.22	1	4207509
2452.9	1	14386886		2452.9	1	4207402
2454.58	1	14388723		2454.58	1	4206739
2456.26	1	14385162		2456.26	1	4206392
2457.94	1	14377605		2457.94	1	4206414
2459.62	1	14388423		2459.62	1	4205939
2461.3	1	14383801		2461.3	1	4206679
2462.98	1	14384624		2462.98	1	4208368
2464.66	1	14376277		2464.66	1	4203531
2466.33	1	14381191		2466.33	1	4205086
2468.01	1	14376756		2468.01	1	4203634
2469.69	1	14379971		2469.69	1	4205860
2471.37	1	14384811		2471.37	1	4205982
2473.05	1	14381167		2473.05	1	4204584
2474.72	1	14376967		2474.72	1	4205095
2476.4	1	14380751		2476.4	1	4205367
2478.07	1	14388945		2478.07	1	4204011
2479.75	1	14389488		2479.75	1	4202778
2481.42	1	14392709		2481.42	1	4205082
2483.1	1	14387937		2483.1	1	4204396
2484.77	1	14407191		2484.77	1	4204047
2486.45	1	9511326		2486.45	1	3442004
2488.12	1	14312837		2488.12	1	4177541
2489.79	1	14397786		2489.79	1	4203301
2491.47	1	14392071		2491.47	1	4204004
2493.14	1	14393780		2493.14	1	4203473
2494.81	1	14405299		2494.81	1	4203746
2496.48	1	14396504		2496.48	1	4202354
2498.16	1	14407496		2498.16	1	4204182
2499.83	1	14399031		2499.83	1	4200814
2501.5	1	14397856		2501.5	1	4203305
2503.17	1	14400408		2503.17	1	4203902
2504.84	1	14407315		2504.84	1	4203230
2506.51	1	14403853		2506.51	1	4202040
2508.18	1	14402071		2508.18	1	4201561
2509.85	1	14397394		2509.85	1	4200603
2511.51	1	14404432		2511.51	1	4200945
2513.18	1	14407678		2513.18	1	4202095
2514.85	1	14412078		2514.85	1	4201114
2516.52	1	14409931		2516.52	1	4200955
2518.18	1	14410747		2518.18	1	4200569
2519.85	1	14417242		2519.85	1	4201221
2521.52	1	14420880		2521.52	1	4197401
2523.18	1	14433588		2523.18	1	4202398
2524.85	1	14429588		2524.85	1	4199667
2526.51	1	14433903		2526.51	1	4201076
2528.18	1	14437329		2528.18	1	4200295
2529.84	1	14435983		2529.84	1	4201034
2531.51	1	14430822		2531.51	1	4198113
2533.17	1	14438966		2533.17	1	4202115
2534.84	1	14441500		2534.84	1	4199438
2536.5	1	14447354		2536.5	1	4202584
2538.16	1	14461281		2538.16	1	4202878
2539.82	1	14452111		2539.82	1	4200873
2541.49	1	14449174		2541.49	1	4198352
2543.15	1	14457659		2543.15	1	4201709
2544.81	1	14462643		2544.81	1	4199968
2546.47	1	14459903		2546.47	1	4199514
2548.13	1	14459670		2548.13	1	4198578
2549.79	1	14454288		2549.79	1	4199104
2551.45	1	14465970		2551.45	1	4198058
2553.11	1	14469653		2553.11	1	4198904
2554.77	1	14473978		2554.77	1	4197031
2556.43	1	14473394		2556.43	1	4200480
2558.09	1	14475259		2558.09	1	4198676
2559.74	1	14476136		2559.74	1	4195828
2561.4	1	14487541		2561.4	1	4198409
2563.06	1	14491514		2563.06	1	4198395
2564.72	1	14490298		2564.72	1	4198778
2566.37	1	14498141		2566.37	1	4199465
2568.03	1	14489242		2568.03	1	4195534
2569.69	1	14496785		2569.69	1	4199680
2571.34	1	14500100		2571.34	1	4199016
2573	1	14498746		2573	1	4197379
2574.65	1	14495536		2574.65	1	4196618
2576.3	1	14501193		2576.3	1	4197853
2577.96	1	14503902		2577.96	1	4198345
2579.61	1	14508180		2579.61	1	4198206
2581.27	1	14507895		2581.27	1	4198670
2582.92	1	14500263		2582.92	1	4198324
2584.57	1	14498288		2584.57	1	4198925
2586.22	1	14502311		2586.22	1	4198691
2587.88	1	14500309		2587.88	1	4198607
2589.53	1	14503768		2589.53	1	4197462
2591.18	1	14502500		2591.18	1	4197447
2592.83	1	14502667		2592.83	1	4199633
2594.48	1	14501835		2594.48	1	4196562
2596.13	1	14509644		2596.13	1	4198708
2597.78	1	14509286		2597.78	1	4198057
2599.43	1	14510458		2599.43	1	4195836
2601.08	1	14514848		2601.08	1	4195517
2602.73	1	14518160		2602.73	1	4194666
2604.38	1	14521932		2604.38	1	4195575
2606.02	1	14528843		2606.02	1	4193921
2607.67	1	14529069		2607.67	1	4194461
2609.32	1	14532790		2609.32	1	4195470
2610.97	1	14545419		2610.97	1	4195743
2612.61	1	14548327		2612.61	1	4196757
2614.26	1	14558725		2614.26	1	4195256
2615.91	1	14560255		2615.91	1	4196647
2617.55	1	14557039		2617.55	1	4193161
2619.2	1	14565493		2619.2	1	4195202
2620.84	1	14573915		2620.84	1	4194910
2622.49	1	14569699		2622.49	1	4192040
2624.13	1	14574501		2624.13	1	4194361
2625.77	1	14575490		2625.77	1	4193214
2627.42	1	14573927		2627.42	1	4190767
2629.06	1	14584985		2629.06	1	4190944
2630.7	1	14591275		2630.7	1	4192401
2632.34	1	14597991		2632.34	1	4192717
2633.99	1	14606131		2633.99	1	4193201
2635.63	1	14608944		2635.63	1	4192968
2637.27	1	14609734		2637.27	1	4192722
2638.91	1	14628054		2638.91	1	4194362
2640.55	1	14625650		2640.55	1	4192344
2642.19	1	14641303		2642.19	1	4195745
2643.83	1	14643305		2643.83	1	4191812
2645.47	1	14654136		2645.47	1	4193686
2647.11	1	14663326		2647.11	1	4194161
2648.75	1	14653859		2648.75	1	4193065
2650.39	1	14675498		2650.39	1	4192191
2652.02	1	14681096		2652.02	1	4191949
2653.66	1	14681569		2653.66	1	4193043
2655.3	1	14688042		2655.3	1	4190650
2656.93	1	14692601		2656.93	1	4190994
2658.57	1	14688904		2658.57	1	4190568
2660.21	1	14705142		2660.21	1	4188981
2661.84	1	14710756		2661.84	1	4192482
2663.48	1	14711712		2663.48	1	4188415
2665.11	1	14716443		2665.11	1	4188636
2666.75	1	14726687		2666.75	1	4190202
2668.38	1	14727016		2668.38	1	4188665
2670.02	1	14737338		2670.02	1	4184007
2671.65	1	14748631		2671.65	1	4187360
2673.28	1	14756309		2673.28	1	4183025
2674.92	1	14757933		2674.92	1	4184761
2676.55	1	14773557		2676.55	1	4185561
2678.18	1	14779345		2678.18	1	4186162
2679.82	1	14780842		2679.82	1	4182594
2681.45	1	14791249		2681.45	1	4183587
2683.08	1	14799322		2683.08	1	4184112
2684.71	1	14808119		2684.71	1	4183582
2686.34	1	14814698		2686.34	1	4182556
2687.97	1	14822888		2687.97	1	4181915
2689.6	1	14843451		2689.6	1	4180281
2691.23	1	14844428		2691.23	1	4181817
2692.86	1	14851911		2692.86	1	4179354
2694.49	1	14867884		2694.49	1	4182379
2696.12	1	14870662		2696.12	1	4179543
2697.74	1	14886522		2697.74	1	4179945
2699.37	1	14908326		2699.37	1	4179512
2701	1	14925178		2701	1	4178813
2702.63	1	14937867		2702.63	1	4177614
2704.25	1	14961882		2704.25	1	4181802
2705.88	1	14978584		2705.88	1	4178570
2707.51	1	15003803		2707.51	1	4176699
2709.13	1	15029295		2709.13	1	4179527
2710.76	1	15061595		2710.76	1	4180223
2712.38	1	15093483		2712.38	1	4180802
2714.01	1	15121933		2714.01	1	4180373
2715.63	1	15156166		2715.63	1	4179505
2717.26	1	15183061		2717.26	1	4178685
2718.88	1	15203983		2718.88	1	4179239
2720.5	1	15223411		2720.5	1	4178884
2722.12	1	15236582		2722.12	1	4176846
2723.75	1	15250254		2723.75	1	4175923
2725.37	1	15268091		2725.37	1	4176501
2726.99	1	15281261		2726.99	1	4175843
2728.61	1	15286481		2728.61	1	4174695
2730.23	1	15260335		2730.23	1	4172156
2731.86	1	15278298		2731.86	1	4172732
2733.47	1	15299517		2733.47	1	4175596
2735.09	1	15299542		2735.09	1	4174904
2736.72	1	15308966		2736.72	1	4174786
2738.33	1	15317924		2738.33	1	4174777
2739.95	1	15322954		2739.95	1	4172270
2741.57	1	15334433		2741.57	1	4175337
2743.19	1	15350879		2743.19	1	4174453
2744.81	1	15363843		2744.81	1	4174061
2746.43	1	15376620		2746.43	1	4173980
2748.04	1	15393933		2748.04	1	4171533
2749.66	1	15416996		2749.66	1	4174434
2751.28	1	15427277		2751.28	1	4171157
2752.89	1	15449969		2752.89	1	4174416
2754.51	1	15479306		2754.51	1	4172737
2756.12	1	15488766		2756.12	1	4171937
2757.74	1	15525163		2757.74	1	4173570
2759.36	1	15554201		2759.36	1	4174179
2760.97	1	15575985		2760.97	1	4173277
2762.58	1	15600572		2762.58	1	4173906
2764.2	1	15622790		2764.2	1	4172225
2765.81	1	15641442		2765.81	1	4172524
2767.42	1	15665307		2767.42	1	4173000
2769.04	1	15684419		2769.04	1	4172556
2770.65	1	15697789		2770.65	1	4170874
2772.26	1	15718200		2772.26	1	4172744
2773.87	1	15729108		2773.87	1	4172451
2775.49	1	15743436		2775.49	1	4172048
2777.1	1	15750006		2777.1	1	4170318
2778.71	1	15766356		2778.71	1	4172620
2780.32	1	15781511		2780.32	1	4172113
2781.93	1	15810097		2781.93	1	4171947
2783.54	1	15821641		2783.54	1	4172114
2785.15	1	15851734		2785.15	1	4172800
2786.76	1	15861036		2786.76	1	4170440
2788.36	1	15879222		2788.36	1	4167969
2789.97	1	15909064		2789.97	1	4171299
2791.58	1	15930512		2791.58	1	4169806
2793.19	1	15957858		2793.19	1	4170823
2794.8	1	15989602		2794.8	1	4170201
2796.4	1	16025291		2796.4	1	4171634
2798.01	1	16048705		2798.01	1	4171339
2799.61	1	16090582		2799.61	1	4171167
2801.22	1	16121318		2801.22	1	4173661
2802.83	1	16146048		2802.83	1	4166638
2804.43	1	16197043		2804.43	1	4171860
2806.04	1	16227935		2806.04	1	4170063
2807.64	1	16264789		2807.64	1	4170603
2809.24	1	16302814		2809.24	1	4169359
2810.85	1	16342065		2810.85	1	4171252
2812.45	1	16387863		2812.45	1	4171177
2814.05	1	16436997		2814.05	1	4171120
2815.66	1	16485333		2815.66	1	4174584
2817.26	1	16536840		2817.26	1	4176246
2818.86	1	16578289		2818.86	1	4172637
2820.46	1	16627773		2820.46	1	4172194
2822.07	1	16676687		2822.07	1	4171947
2823.67	1	16729043		2823.67	1	4175345
2825.27	1	16779151		2825.27	1	4173699
2826.87	1	16837715		2826.87	1	4172745
2828.47	1	16890153		2828.47	1	4172945
2830.07	1	16952062		2830.07	1	4173630
2831.67	1	17025138		2831.67	1	4176245
2833.27	1	17097109		2833.27	1	4178235
2834.86	1	17146398		2834.86	1	4178181
2836.46	1	17225088		2836.46	1	4180683
2838.06	1	17303224		2838.06	1	4181258
2839.66	1	17389527		2839.66	1	4183723
2841.26	1	17490388		2841.26	1	4185776
2842.85	1	17600715		2842.85	1	4188170
2844.45	1	17720815		2844.45	1	4184609
2846.05	1	17866512		2846.05	1	4189528
2847.64	1	18026022		2847.64	1	4191947
2849.24	1	18185029		2849.24	1	4193297
2850.83	1	18366308		2850.83	1	4192454
2852.43	1	18549205		2852.43	1	4191914
2854.02	1	18740173		2854.02	1	4190013
2855.62	1	18980153		2855.62	1	4195701
2857.21	1	19229450		2857.21	1	4196407
2858.8	1	19510185		2858.8	1	4192466
2860.4	1	19835700		2860.4	1	4192781
2861.99	1	20171947		2861.99	1	4190865
2863.58	1	20505887		2863.58	1	4191506
2865.18	1	20778531		2865.18	1	4189165
2866.77	1	20979448		2866.77	1	4189059
2868.36	1	21115237		2868.36	1	4187765
2869.95	1	21209653		2869.95	1	4186570
2871.54	1	21276147		2871.54	1	4189322
2873.13	1	21322845		2873.13	1	4189344
2874.72	1	21363167		2874.72	1	4189876
2876.31	1	21404022		2876.31	1	4189236
2877.9	1	21476385		2877.9	1	4190613
2879.49	1	21553896		2879.49	1	4190102
2881.08	1	21662530		2881.08	1	4191596
2882.67	1	21782650		2882.67	1	4191910
2884.26	1	21924673		2884.26	1	4192210
2885.84	1	22071817		2885.84	1	4191885
2887.43	1	22216770		2887.43	1	4193947
2889.02	1	22389379		2889.02	1	4196175
2890.6	1	22529081		2890.6	1	4196043
2892.19	1	22665088		2892.19	1	4198606
2893.78	1	22795450		2893.78	1	4199206
2895.36	1	22906492		2895.36	1	4200769
2896.95	1	23031486		2896.95	1	4203013
2898.53	1	23170379		2898.53	1	4206510
2900.12	1	23332973		2900.12	1	4209876
2901.7	1	23496773		2901.7	1	4209200
2903.29	1	23717423		2903.29	1	4216579
2904.87	1	23959906		2904.87	1	4218414
2906.45	1	24237375		2906.45	1	4227003
2908.04	1	24537801		2908.04	1	4232644
2909.62	1	24881426		2909.62	1	4242750
2911.2	1	25216846		2911.2	1	4251945
2912.78	1	25570973		2912.78	1	4265777
2914.37	1	25909038		2914.37	1	4284410
2915.95	1	26223256		2915.95	1	4300600
2917.53	1	26580526		2917.53	1	4324884
2919.11	1	26886747		2919.11	1	4353801
2920.69	1	27201304		2920.69	1	4385995
2922.27	1	27481346		2922.27	1	4421040
2923.85	1	27743204		2923.85	1	4460094
2925.43	1	27977991		2925.43	1	4499666
2927.01	1	28190343		2927.01	1	4533362
2928.59	1	28397536		2928.59	1	4562703
2930.16	1	28554083		2930.16	1	4579524
2931.74	1	28726690		2931.74	1	4585916
2933.32	1	28893558		2933.32	1	4583202
2934.9	1	29028676		2934.9	1	4570272
2936.47	1	29129257		2936.47	1	4548205
2938.05	1	29160480		2938.05	1	4524116
2939.63	1	29163749		2939.63	1	4501046
2941.2	1	29099792		2941.2	1	4475163
2942.78	1	29023118		2942.78	1	4455218
2944.36	1	28945846		2944.36	1	4437364
2945.93	1	28872469		2945.93	1	4421883
2947.51	1	28862113		2947.51	1	4414303
2949.08	1	28861067		2949.08	1	4405107
2950.65	1	28904761		2950.65	1	4398500
2952.23	1	28972548		2952.23	1	4393311
2953.8	1	29039162		2953.8	1	4384823
2955.37	1	29101343		2955.37	1	4377394
2956.95	1	29193135		2956.95	1	4372534
2958.52	1	29285077		2958.52	1	4363867
2960.09	1	29371434		2960.09	1	4354103
2961.66	1	29460970		2961.66	1	4342186
2963.23	1	29562183		2963.23	1	4335936
2964.8	1	29667250		2964.8	1	4326578
2966.38	1	29771706		2966.38	1	4315478
2967.95	1	29876633		2967.95	1	4307650
2969.51	1	30004539		2969.51	1	4305356
2971.09	1	30133998		2971.09	1	4298766
2972.65	1	30252971		2972.65	1	4293200
2974.22	1	30377243		2974.22	1	4289255
2975.79	1	30488040		2975.79	1	4283329
2977.36	1	30626231		2977.36	1	4282931
2978.93	1	30753121		2978.93	1	4283408
2980.5	1	30875942		2980.5	1	4278236
2982.06	1	30974048		2982.06	1	4275231
2983.63	1	31092977		2983.63	1	4273322
2985.2	1	31216039		2985.2	1	4272510
2986.76	1	31357722		2986.76	1	4275348
2988.33	1	31512253		2988.33	1	4278027
2989.9	1	31662490		2989.9	1	4275246
2991.46	1	31825631		2991.46	1	4275712
2993.03	1	31996025		2993.03	1	4274759
2994.59	1	32184561		2994.59	1	4278391
2996.16	1	32381544		2996.16	1	4273853
2997.72	1	32598008		2997.72	1	4277432
2999.28	1	32813570		2999.28	1	4277941
3000.85	1	33046136		3000.85	1	4279216
3002.41	1	33276717		3002.41	1	4278654
3003.97	1	33534874		3003.97	1	4278765
3005.53	1	33802256		3005.53	1	4280670
3007.1	1	34074273		3007.1	1	4281805
3008.66	1	34365789		3008.66	1	4284440
3010.22	1	34646565		3010.22	1	4282924
3011.78	1	34980711		3011.78	1	4285566
3013.34	1	35312433		3013.34	1	4286864
3014.9	1	35616154		3014.9	1	4287247
3016.46	1	36015415		3016.46	1	4289609
3018.02	1	36404968		3018.02	1	4292998
3019.58	1	36783374		3019.58	1	4295942
3021.14	1	37197090		3021.14	1	4299689
3022.7	1	37612449		3022.7	1	4302199
3024.26	1	38013762		3024.26	1	4305303
3025.82	1	38465678		3025.82	1	4306805
3027.37	1	38899619		3027.37	1	4311435
3028.93	1	39355480		3028.93	1	4314070
3030.49	1	39820871		3030.49	1	4317929
3032.05	1	40326565		3032.05	1	4319292
3033.6	1	40814276		3033.6	1	4324652
3035.16	1	41319052		3035.16	1	4328161
3036.71	1	41828023		3036.71	1	4330636
3038.27	1	42386411		3038.27	1	4336817
3039.82	1	42888594		3039.82	1	4337060
3041.38	1	43413893		3041.38	1	4342368
3042.93	1	43958306		3042.93	1	4342149
3044.49	1	44526757		3044.49	1	4349426
3046.04	1	45122495		3046.04	1	4351513
3047.59	1	45724370		3047.59	1	4354894
3049.15	1	46276950		3049.15	1	4354847
3050.7	1	46863224		3050.7	1	4362655
3052.25	1	47435831		3052.25	1	4364794
3053.81	1	48012167		3053.81	1	4367591
3055.36	1	48607851		3055.36	1	4370755
3056.91	1	49195929		3056.91	1	4377405
3058.46	1	49798627		3058.46	1	4380625
3060.01	1	50401075		3060.01	1	4384713
3061.56	1	51016618		3061.56	1	4387617
3063.11	1	51641611		3063.11	1	4395430
3064.66	1	52250136		3064.66	1	4398645
3066.21	1	52889919		3066.21	1	4403344
3067.76	1	53512289		3067.76	1	4410402
3069.31	1	54198676		3069.31	1	4415220
3070.86	1	54911577		3070.86	1	4421842
3072.41	1	55597785		3072.41	1	4428777
3073.95	1	56349470		3073.95	1	4435678
3075.5	1	57094126		3075.5	1	4442694
3077.05	1	57826983		3077.05	1	4444348
3078.6	1	58598220		3078.6	1	4452126
3080.14	1	59348898		3080.14	1	4456712
3081.69	1	60150014		3081.69	1	4466470
3083.24	1	60975615		3083.24	1	4472159
3084.78	1	61817480		3084.78	1	4478184
3086.33	1	62692243		3086.33	1	4486653
3087.87	1	63541003		3087.87	1	4496838
3089.42	1	64423378		3089.42	1	4506007
3090.96	1	65272582		3090.96	1	4508245
3092.51	1	66123604		3092.51	1	4513073
3094.05	1	67052186		3094.05	1	4522340
3095.59	1	67900309		3095.59	1	4529907
3097.14	1	68883253		3097.14	1	4539354
3098.68	1	69807166		3098.68	1	4543862
3100.22	1	70776227		3100.22	1	4552048
3101.76	1	71724029		3101.76	1	4557352
3103.3	1	72672886		3103.3	1	4567581
3104.85	1	73683483		3104.85	1	4576293
3106.39	1	74638454		3106.39	1	4585193
3107.93	1	75671910		3107.93	1	4592965
3109.47	1	76680379		3109.47	1	4599665
3111.01	1	77716856		3111.01	1	4607522
3112.55	1	78769901		3112.55	1	4616470
3114.09	1	79847590		3114.09	1	4624544
3115.63	1	80891524		3115.63	1	4632347
3117.17	1	82009407		3117.17	1	4643510
3118.7	1	83038605		3118.7	1	4652264
3120.24	1	84130092		3120.24	1	4658224
3121.78	1	85256177		3121.78	1	4669265
3123.32	1	86349833		3123.32	1	4676843
3124.86	1	87472006		3124.86	1	4689260
3126.39	1	88562832		3126.39	1	4697501
3127.93	1	89691590		3127.93	1	4705511
3129.47	1	90834586		3129.47	1	4714694
3131	1	91918431		3131	1	4724616
3132.54	1	93101538		3132.54	1	4730307
3134.07	1	94293932		3134.07	1	4742352
3135.61	1	95372874		3135.61	1	4750654
3137.14	1	96552815		3137.14	1	4761467
3138.68	1	97675709		3138.68	1	4769615
3140.21	1	98859901		3140.21	1	4781520
3141.74	1	100075626		3141.74	1	4790924
3143.28	1	101189889		3143.28	1	4800410
3144.81	1	102409833		3144.81	1	4808945
3146.34	1	103523804		3146.34	1	4817809
3147.88	1	104736879		3147.88	1	4829881
3149.41	1	105960809		3149.41	1	4841736
3150.94	1	107128851		3150.94	1	4850411
3152.47	1	108353043		3152.47	1	4859210
3154	1	109504415		3154	1	4867154
3155.53	1	110620904		3155.53	1	4878634
3157.06	1	111887481		3157.06	1	4889835
3158.59	1	113011588		3158.59	1	4899078
3160.12	1	114227062		3160.12	1	4909513
3161.65	1	115485482		3161.65	1	4922242
3163.18	1	116721364		3163.18	1	4932260
3164.71	1	117778336		3164.71	1	4940580
3166.24	1	118946681		3166.24	1	4952623
3167.77	1	120033082		3167.77	1	4961711
3169.3	1	121203087		3169.3	1	4970521
3170.82	1	122326977		3170.82	1	4984345
3172.35	1	123401285		3172.35	1	4988599
3173.88	1	124492474		3173.88	1	5000440
3175.41	1	125485661		3175.41	1	5006168
3176.93	1	126503036		3176.93	1	5015089
3178.46	1	127504439		3178.46	1	5022621
3179.98	1	128583399		3179.98	1	5035255
3181.51	1	129615106		3181.51	1	5041810
3183.03	1	130588213		3183.03	1	5051741
3184.56	1	131573705		3184.56	1	5058158
3186.08	1	132434173		3186.08	1	5066501
3187.61	1	133396837		3187.61	1	5070851
3189.13	1	134301457		3189.13	1	5082149
3190.66	1	135191552		3190.66	1	5089829
3192.18	1	136030471		3192.18	1	5095711
3193.7	1	136764257		3193.7	1	5100624
3195.22	1	137568196		3195.22	1	5108575
3196.75	1	138414539		3196.75	1	5113923
3198.27	1	139202473		3198.27	1	5123756
3199.79	1	139973235		3199.79	1	5127826
3201.31	1	140731944		3201.31	1	5132991
3202.83	1	141394645		3202.83	1	5136867
3204.35	1	142051767		3204.35	1	5142176
3205.87	1	142662620		3205.87	1	5149350
3207.39	1	143253089		3207.39	1	5151281
3208.91	1	143669007		3208.91	1	5157118
3210.43	1	144317812		3210.43	1	5160302
3211.95	1	144790274		3211.95	1	5163013
3213.47	1	145359426		3213.47	1	5170396
3214.99	1	145848977		3214.99	1	5174537
3216.51	1	146368233		3216.51	1	5181032
3218.02	1	146911199		3218.02	1	5179839
3219.54	1	147288044		3219.54	1	5184799
3221.06	1	147733208		3221.06	1	5188301
3222.57	1	148081290		3222.57	1	5190033
3224.09	1	148428771		3224.09	1	5193397
3225.61	1	148846846		3225.61	1	5197340
3227.12	1	149206399		3227.12	1	5200641
3228.64	1	149489818		3228.64	1	5199479
3230.16	1	149713979		3230.16	1	5203390
3231.67	1	149978661		3231.67	1	5204227
3233.18	1	150178995		3233.18	1	5204813
3234.7	1	150618574		3234.7	1	5210799
3236.21	1	150812471		3236.21	1	5209645
3237.73	1	151004830		3237.73	1	5211204
3239.24	1	151257996		3239.24	1	5213928
3240.75	1	151427318		3240.75	1	5218328
3242.27	1	151652577		3242.27	1	5215757
3243.78	1	151810476		3243.78	1	5216389
3245.29	1	152024370		3245.29	1	5218572
3246.8	1	152173613		3246.8	1	5219783
3248.31	1	152291738		3248.31	1	5219570
3249.82	1	152527787		3249.82	1	5223337
3251.34	1	152673320		3251.34	1	5223249
3252.85	1	152811463		3252.85	1	5221688
3254.36	1	152984961		3254.36	1	5225098
3255.87	1	153121952		3255.87	1	5222300
3257.38	1	153279334		3257.38	1	5226433
3258.89	1	153473937		3258.89	1	5227604
3260.39	1	153599374		3260.39	1	5227298
3261.9	1	153738773		3261.9	1	5227113
3263.41	1	153916316		3263.41	1	5233681
3264.92	1	154071853		3264.92	1	5233235
3266.43	1	154186880		3266.43	1	5233646
3267.93	1	154360418		3267.93	1	5237258
3269.44	1	154525282		3269.44	1	5237658
3270.95	1	154647413		3270.95	1	5235211
3272.45	1	154782699		3272.45	1	5240322
3273.96	1	155056833		3273.96	1	5243886
3275.47	1	155076009		3275.47	1	5241494
3276.97	1	155271049		3276.97	1	5243309
3278.48	1	155328884		3278.48	1	5243663
3279.98	1	155501652		3279.98	1	5246026
3281.49	1	155702039		3281.49	1	5247541
3282.99	1	155736637		3282.99	1	5248462
3284.49	1	155899639		3284.49	1	5249119
3286	1	156079031		3286	1	5251860
3287.5	1	156136751		3287.5	1	5252638
3289.01	1	156314423		3289.01	1	5253937
3290.51	1	156436147		3290.51	1	5255037
3292.01	1	156602677		3292.01	1	5257285
3293.51	1	156733164		3293.51	1	5255726
3295.01	1	157002518		3295.01	1	5258761
3296.52	1	157188936		3296.52	1	5257623
3298.02	1	157406843		3298.02	1	5257801
3299.52	1	157618324		3299.52	1	5254987
3301.02	1	157789567		3301.02	1	5255084
3302.52	1	157987007		3302.52	1	5252867
3304.02	1	158155172		3304.02	1	5253763
3305.52	1	158340293		3305.52	1	5252149
3307.02	1	158586847		3307.02	1	5253741
3308.52	1	158830063		3308.52	1	5253436
3310.01	1	159002520		3310.01	1	5252010
3311.51	1	159286225		3311.51	1	5253174
3313.01	1	159556095		3313.01	1	5255840
3314.51	1	159723965		3314.51	1	5251699
3316.01	1	159985919		3316.01	1	5254769
3317.5	1	160131089		3317.5	1	5255144
3319	1	160176334		3319	1	5250746
3320.5	1	160508982		3320.5	1	5257208
3321.99	1	161198776		3321.99	1	5262917
3323.49	1	161495271		3323.49	1	5265183
3324.99	1	161707987		3324.99	1	5266178
3326.48	1	162125603		3326.48	1	5271787
3327.97	1	162286745		3327.97	1	5270990
3329.47	1	162689087		3329.47	1	5270006
3330.96	1	162932239		3330.96	1	5276174
3332.46	1	163277539		3332.46	1	5277563
3333.95	1	163591747		3333.95	1	5279480
3335.45	1	163904758		3335.45	1	5281024
3336.94	1	164270838		3336.94	1	5282842
3338.43	1	164538272		3338.43	1	5285271
3339.92	1	164779851		3339.92	1	5285896
3341.42	1	164913416		3341.42	1	5288773
3342.91	1	165467528		3342.91	1	5292680
3344.4	1	165811534		3344.4	1	5290540
3345.89	1	166142439		3345.89	1	5296597
3347.38	1	166530084		3347.38	1	5303220
3348.87	1	166888784		3348.87	1	5303820
3350.36	1	167368508		3350.36	1	5305423
3351.85	1	167601325		3351.85	1	5306520
3353.34	1	167978853		3353.34	1	5310345
3354.83	1	168234328		3354.83	1	5310262
3356.32	1	168479940		3356.32	1	5312300
3357.81	1	168842063		3357.81	1	5315723
3359.3	1	169120360		3359.3	1	5318068
3360.79	1	169446988		3360.79	1	5322164
3362.28	1	169687247		3362.28	1	5323448
3363.76	1	169951789		3363.76	1	5316906
3365.25	1	170181680		3365.25	1	5323560
3366.74	1	170543401		3366.74	1	5327184
3368.22	1	170645597		3368.22	1	5325346
3369.71	1	170960933		3369.71	1	5327316
3371.2	1	171342660		3371.2	1	5331309
3372.68	1	171546581		3372.68	1	5329290
3374.17	1	171847173		3374.17	1	5336246
3375.65	1	172100791		3375.65	1	5340649
3377.14	1	172348758		3377.14	1	5338667
3378.62	1	172499148		3378.62	1	5340243
3380.11	1	172674969		3380.11	1	5338581
3381.59	1	172912111		3381.59	1	5341504
3383.07	1	173049177		3383.07	1	5341286
3384.56	1	173287728		3384.56	1	5344670
3386.04	1	173414844		3386.04	1	5345206
3387.52	1	173485520		3387.52	1	5340673
3389	1	173809210		3389	1	5344706
3390.49	1	173880578		3390.49	1	5347247
3391.97	1	174080731		3391.97	1	5347795
3393.45	1	173976571		3393.45	1	5342704
3394.93	1	174121633		3394.93	1	5345202
3396.41	1	174129035		3396.41	1	5347397
3397.89	1	174285093		3397.89	1	5347356
3399.37	1	174437587		3399.37	1	5348807
3400.85	1	174438373		3400.85	1	5349090
3402.33	1	174518470		3402.33	1	5348728
3403.81	1	174417614		3403.81	1	5343833
3405.29	1	174404923		3405.29	1	5349253
3406.77	1	174240964		3406.77	1	5343445
3408.25	1	174103260		3408.25	1	5342715
3409.72	1	173911933		3409.72	1	5338006
3411.2	1	173882101		3411.2	1	5339821
3412.68	1	173674279		3412.68	1	5336415
3414.16	1	173609289		3414.16	1	5335838
3415.64	1	173476672		3415.64	1	5333213
3417.11	1	173365857		3417.11	1	5335803
3418.59	1	173293878		3418.59	1	5328216
3420.06	1	173125622		3420.06	1	5331763
3421.54	1	172859248		3421.54	1	5325095
3423.01	1	172519780		3423.01	1	5324596
3424.49	1	172101774		3424.49	1	5318328
3425.96	1	171758468		3425.96	1	5312386
3427.44	1	171289556		3427.44	1	5309347
3428.91	1	170949944		3428.91	1	5305537
3430.39	1	170508998		3430.39	1	5303496
3431.86	1	170047841		3431.86	1	5295559
3433.33	1	169515810		3433.33	1	5292025
3434.81	1	168998669		3434.81	1	5283562
3436.28	1	168459678		3436.28	1	5279073
3437.75	1	168004293		3437.75	1	5275147
3439.22	1	167433018		3439.22	1	5266231
3440.7	1	166969019		3440.7	1	5263448
3442.17	1	166562132		3442.17	1	5261246
3443.64	1	166007074		3443.64	1	5254075
3445.11	1	165620742		3445.11	1	5251959
3446.58	1	165118808		3446.58	1	5247574
3448.05	1	164617224		3448.05	1	5242735
3449.52	1	164033842		3449.52	1	5236460
3450.99	1	163345214		3450.99	1	5228186
3452.46	1	162737113		3452.46	1	5224680
3453.93	1	162068892		3453.93	1	5219142
3455.4	1	161397205		3455.4	1	5213581
3456.86	1	160503844		3456.86	1	5202802
3458.33	1	159739089		3458.33	1	5195427
3459.8	1	158851895		3459.8	1	5183263
3461.27	1	157880722		3461.27	1	5177416
3462.74	1	156868407		3462.74	1	5160354
3464.2	1	155968483		3464.2	1	5153889
3465.67	1	155023832		3465.67	1	5144261
3467.14	1	154123548		3467.14	1	5132938
3468.6	1	153328021		3468.6	1	5129221
3470.07	1	152542028		3470.07	1	5119163
3471.53	1	151797613		3471.53	1	5112209
3473	1	150969977		3473	1	5107981
3474.46	1	150066893		3474.46	1	5093808
3475.93	1	149133145		3475.93	1	5085995
3477.39	1	148312052		3477.39	1	5080343
3478.86	1	147362581		3478.86	1	5075055
3480.32	1	146430039		3480.32	1	5062792
3481.78	1	145576400		3481.78	1	5052732
3483.24	1	144724502		3483.24	1	5045799
3484.71	1	143856248		3484.71	1	5039743
3486.17	1	142856379		3486.17	1	5029753
3487.63	1	141837574		3487.63	1	5020709
3489.09	1	140821730		3489.09	1	5010020
3490.55	1	139794655		3490.55	1	4999595
3492.02	1	138788928		3492.02	1	4987207
3493.48	1	137653882		3493.48	1	4978754
3494.94	1	136636488		3494.94	1	4964989
3496.4	1	135588763		3496.4	1	4962123
3497.86	1	134495699		3497.86	1	4947949
3499.32	1	133390309		3499.32	1	4936998
3500.78	1	132385375		3500.78	1	4924710
3502.24	1	131240248		3502.24	1	4915172
3503.7	1	130110675		3503.7	1	4902518
3505.15	1	129011400		3505.15	1	4894976
3506.61	1	127867812		3506.61	1	4880814
3508.07	1	126939194		3508.07	1	4871102
3509.53	1	125888324		3509.53	1	4860793
3510.99	1	125017704		3510.99	1	4853071
3512.44	1	123928759		3512.44	1	4843561
3513.9	1	122975238		3513.9	1	4835337
3515.36	1	121723655		3515.36	1	4821563
3516.81	1	120814959		3516.81	1	4815008
3518.27	1	119828726		3518.27	1	4803977
3519.72	1	118799016		3519.72	1	4794398
3521.18	1	117828691		3521.18	1	4783702
3522.63	1	116850752		3522.63	1	4775330
3524.09	1	115900541		3524.09	1	4766150
3525.54	1	114586259		3525.54	1	4750347
3527	1	113916102		3527	1	4745735
3528.45	1	113047179		3528.45	1	4739827
3529.9	1	112149431		3529.9	1	4730828
3531.36	1	111211962		3531.36	1	4723204
3532.81	1	110253006		3532.81	1	4715059
3534.26	1	109323164		3534.26	1	4705646
3535.72	1	108293270		3535.72	1	4691400
3537.17	1	107379469		3537.17	1	4685526
3538.62	1	106503282		3538.62	1	4677689
3540.07	1	105635578		3540.07	1	4668242
3541.52	1	104737254		3541.52	1	4660595
3542.97	1	103862229		3542.97	1	4650037
3544.42	1	102937776		3544.42	1	4642335
3545.87	1	102043025		3545.87	1	4633120
3547.32	1	101188987		3547.32	1	4628135
3548.77	1	100361897		3548.77	1	4618638
3550.22	1	99483902		3550.22	1	4610285
3551.67	1	98604307		3551.67	1	4601023
3553.12	1	97782367		3553.12	1	4593258
3554.57	1	96922767		3554.57	1	4588347
3556.02	1	96096852		3556.02	1	4579329
3557.46	1	95284799		3557.46	1	4569357
3558.91	1	94463645		3558.91	1	4562909
3560.36	1	93658799		3560.36	1	4556863
3561.81	1	92897418		3561.81	1	4546852
3563.25	1	92095490		3563.25	1	4540585
3564.7	1	91312183		3564.7	1	4534911
3566.14	1	90517336		3566.14	1	4526449
3567.59	1	89663333		3567.59	1	4517792
3569.04	1	88891926		3569.04	1	4510019
3570.48	1	88115459		3570.48	1	4502101
3571.93	1	87390058		3571.93	1	4494875
3573.37	1	86684539		3573.37	1	4487448
3574.82	1	85921222		3574.82	1	4479520
3576.26	1	85025450		3576.26	1	4470384
3577.7	1	84262427		3577.7	1	4462233
3579.15	1	83544341		3579.15	1	4456398
3580.59	1	82842479		3580.59	1	4448342
3582.03	1	82152463		3582.03	1	4446301
3583.47	1	81428982		3583.47	1	4434587
3584.92	1	80677714		3584.92	1	4426698
3586.36	1	79932399		3586.36	1	4420349
3587.8	1	79159427		3587.8	1	4410034
3589.24	1	78401247		3589.24	1	4399445
3590.68	1	77629476		3590.68	1	4391434
3592.12	1	76842965		3592.12	1	4384268
3593.57	1	76043225		3593.57	1	4374598
3595.01	1	75182695		3595.01	1	4363003
3596.45	1	74415703		3596.45	1	4354122
3597.89	1	73662121		3597.89	1	4343374
3599.32	1	72857881		3599.32	1	4333715
3600.76	1	72152541		3600.76	1	4325526
3602.2	1	71383030		3602.2	1	4316456
3603.64	1	70658344		3603.64	1	4305627
3605.08	1	69935492		3605.08	1	4298567
3606.52	1	69232203		3606.52	1	4290448
3607.95	1	68586819		3607.95	1	4281273
3609.39	1	67973438		3609.39	1	4272679
3610.83	1	67319362		3610.83	1	4265913
3612.26	1	66744203		3612.26	1	4262231
3613.7	1	66027348		3613.7	1	4252303
3615.14	1	65367889		3615.14	1	4245491
3616.57	1	64665497		3616.57	1	4235019
3618.01	1	64019910		3618.01	1	4230607
3619.45	1	63384988		3619.45	1	4222707
3620.88	1	62790881		3620.88	1	4218959
3622.31	1	62148284		3622.31	1	4210847
3623.75	1	61438244		3623.75	1	4205978
3625.18	1	60716671		3625.18	1	4196210
3626.62	1	59996840		3626.62	1	4187523
3628.05	1	59281980		3628.05	1	4180457
3629.48	1	58577478		3629.48	1	4171401
3630.92	1	57839617		3630.92	1	4164120
3632.35	1	57092096		3632.35	1	4156112
3633.78	1	56328322		3633.78	1	4146689
3635.21	1	55546430		3635.21	1	4140681
3636.64	1	54770880		3636.64	1	4130364
3638.08	1	53937476		3638.08	1	4120810
3639.51	1	52897636		3639.51	1	4103759
3640.94	1	52324679		3640.94	1	4103383
3642.37	1	51557034		3642.37	1	4096345
3643.8	1	50754328		3643.8	1	4089015
3645.23	1	49915249		3645.23	1	4077637
3646.66	1	49055232		3646.66	1	4071225
3648.09	1	48200199		3648.09	1	4062690
3649.52	1	47312589		3649.52	1	4053265
3650.95	1	46455005		3650.95	1	4046885
3652.38	1	45556337		3652.38	1	4038643
3653.8	1	44675514		3653.8	1	4029028
3655.23	1	43802845		3655.23	1	4020684
3656.66	1	42951576		3656.66	1	4014956
3658.09	1	42113809		3658.09	1	4005180
3659.51	1	41287492		3659.51	1	3999043
3660.94	1	40443725		3660.94	1	3991618
3662.37	1	39577920		3662.37	1	3986853
3663.79	1	38748030		3663.79	1	3977349
3665.22	1	37876547		3665.22	1	3969665
3666.65	1	37059275		3666.65	1	3961990
3668.07	1	36205063		3668.07	1	3952950
3669.5	1	35395285		3669.5	1	3945388
3670.92	1	34582885		3670.92	1	3935489
3672.35	1	33802287		3672.35	1	3928525
3673.77	1	33027323		3673.77	1	3919909
3675.19	1	32275730		3675.19	1	3909868
3676.62	1	31565524		3676.62	1	3902918
3678.04	1	30861629		3678.04	1	3895742
3679.47	1	30184058		3679.47	1	3887776
3680.89	1	29531769		3680.89	1	3880020
3682.31	1	28918259		3682.31	1	3871715
3683.73	1	28303487		3683.73	1	3864756

## Sheet: Supplementary Figure 27
										Lane 1: holo-EcACP; Lane 2: acyl-EcACP C5; Lane 3: acyl-EcACP C8; Lane 4: acyl-EcACP C13 (50% converted from holo); Lane 5: holo-Act ACP; Lane 6: ­acyl-Act ACP C8; Lane 7: holo-Rat ACP; Lane 8: acyl-Rat ACP C8;
										Lane 9: holo-Arm ACP; Lane 10: acyl-Arm ACP C8; Lane 11: holo-Ben ACP; Lane 12: acyl-Ben ACP C8; Lane 13: holo-WhiE ACP; Lane 14: acyl-WhiE ACP C5 (40% converted from holo); Lane 15: acyl-WhiE ACP C8.

## Sheet: Supplementary Figure 28
										Lane 1: holo-EcACP; Lane 2: acyl-EcACP C5; Lane 3: acyl-EcACP C8; Lane 4: acyl-EcACP C13 (50% converted from holo); Lane 5: holo-Act ACP; Lane 6: acyl-Act ACP C8; Lane 7: holo-Rat ACP; Lane 8: acyl-Rat ACP C8;
										Lane 9: ­holo-Arm ACP; Lane 10: acyl-Arm ACP C8; Lane 11: holo-Ben ACP; Lane 12: acyl-Ben ACP C8; Lane 13: holo-WhiE ACP; Lane 14: acyl-WhiE ACP C5 (40% converted from holo); Lane 15: acyl-WhiE ACP C8.

## Sheet: Supplementary Figure 29
CD, EcACP C5													CD, EcACP C8													CD, EcACP C13													CD, EcACP holo
$SUMMARY													$SUMMARY													$SUMMARY													$SUMMARY
Experiment	Type	:	Wavelength										Experiment	Type	:	Wavelength										Experiment	Type	:	Wavelength										Experiment	Type	:	Wavelength
Experiment	Name	:	EcACP	c5	good,	Number	:	685					Experiment	Name	:	EcACP	c8	good,	Number	:	686					Experiment	Name	:	AcpP	C	13,	Number	:	683					Experiment	Name	:	EcACP	holo	good,	Number	:	684
Experiment	Description	:											Experiment	Description	:											Experiment	Description	:											Experiment	Description	:
Software	Version	:	v3.48										Software	Version	:	v3.48										Software	Version	:	v3.48										Software	Version	:	v3.48
Experiment	start	time	:	2019-03-01	12:31:53								Experiment	start	time	:	2019-03-01	12:52:21								Experiment	start	time	:	2019-03-01	14:39:22								Experiment	start	time	:	2019-03-01	12:08:57
Bandwidth	:	1	nm										Bandwidth	:	1	nm										Bandwidth	:	1	nm										Bandwidth	:	1	nm
Temp.	Setpoint	:	25	deg	C								Temp.	Setpoint	:	25	deg	C								Temp.	Setpoint	:	25	deg	C								Temp.	Setpoint	:	25	deg	C
Wavelength	Start	:	260	nm									Wavelength	Start	:	260	nm									Wavelength	Start	:	260	nm									Wavelength	Start	:	260	nm
Wavelength	End	:	180	nm									Wavelength	End	:	180	nm									Wavelength	End	:	180	nm									Wavelength	End	:	180	nm
Wavelength	Step	:	0.5	nm									Wavelength	Step	:	0.5	nm									Wavelength	Step	:	0.5	nm									Wavelength	Step	:	0.5	nm
Averaging	Time	:	3	seconds									Averaging	Time	:	3	seconds									Averaging	Time	:	3	seconds									Averaging	Time	:	3	seconds
Settling	Time	:	1	seconds									Settling	Time	:	1	seconds									Settling	Time	:	1	seconds									Settling	Time	:	1	seconds
Multi-Scan	Wait	:	1	seconds									Multi-Scan	Wait	:	1	seconds									Multi-Scan	Wait	:	1	seconds									Multi-Scan	Wait	:	1	seconds
$DATA													$DATA													$DATA													$DATA
$MDCNAME:													$MDCNAME:													$MDCNAME:													$MDCNAME:
$MDCDATA:1:14:2:3:4:9:23:22:21													$MDCDATA:1:14:2:3:4:9:23:22:21													$MDCDATA:1:14:2:3:4:9:23:22:21													$MDCDATA:1:14:2:3:4:9:23:22:21
	X	CD_Signal	Error	Current	Delta_Signal	CD_Dynode	Jacket_Temp.	Corrected	Smoothed	Smoothed_residuals				X	CD_Signal	Error	Current	Delta_Signal	CD_Dynode	Jacket_Temp.	Corrected	Smoothed	Smoothed_residuals				X	CD_Signal	Error	Current	Delta_Signal	CD_Dynode	Jacket_Temp.	Corrected	Smoothed	Smoothed_residuals				X	CD_Signal	Error	Current	Delta_Signal	CD_Dynode	Jacket_Temp.	Corrected	Smoothed	Smoothed_residuals
260	0.456	0.316	1.052	0.005	272.1	25	0.068	0.358	-0.29				260	0.197	0.287	1.051	0.002	279.8	25	-0.191	0.001	-0.191				260	0.304	0.223	1.052	0.003	260	25.01	-0.083	-0.063	-0.021				260	0.669	0.372	1.052	0.007	271.9	24.99	0.281	0.376	-0.094
259.5	0.833	0.402	1.052	0.009	272.5	24.99	0.524	0.297	0.228				259.5	0.316	0.255	1.051	0.003	280.3	24.99	0.007	-0.078	0.085				259.5	0.138	0.207	1.052	0.001	260.3	24.99	-0.171	-0.087	-0.084				259.5	0.666	0.407	1.052	0.007	272.1	25.01	0.357	0.321	0.036
259	0.707	0.18	1.052	0.007	273	24.99	0.639	0.243	0.395				259	0.189	0.361	1.051	0.002	280.7	24.99	0.121	-0.138	0.259				259	0.119	0.319	1.052	0.001	260.7	24.98	0.05	-0.11	0.16				259	0.589	0.158	1.052	0.006	272.5	25	0.521	0.274	0.247
258.5	0.465	0.32	1.052	0.005	273.4	24.99	0.064	0.198	-0.135				258.5	0.149	0.572	1.051	0.002	281	25.01	-0.252	-0.18	-0.073				258.5	0.305	0.272	1.052	0.003	261.3	24.99	-0.097	-0.132	0.036				258.5	0.557	0.314	1.052	0.006	273	24.99	0.156	0.235	-0.08
258	0.266	0.429	1.052	0.003	273.6	24.99	-0.165	0.162	-0.327				258	0.211	0.343	1.051	0.002	281.5	24.99	-0.22	-0.203	-0.017				258	0.242	0.318	1.052	0.003	261.5	25	-0.188	-0.154	-0.034				258	0.518	0.33	1.052	0.005	273.3	24.99	0.087	0.205	-0.118
257.5	0.685	0.253	1.052	0.007	274.1	25	0.308	0.135	0.173				257.5	0.105	0.262	1.051	0.001	281.9	25	-0.272	-0.208	-0.064				257.5	-0.013	0.288	1.052	0	261.9	25	-0.39	-0.175	-0.215				257.5	0.465	0.317	1.052	0.005	273.7	25	0.088	0.184	-0.096
257	0.661	0.283	1.052	0.007	274.5	25.01	0.047	0.067	-0.02				257	0.565	0.327	1.051	0.006	282.3	24.99	-0.049	-0.21	0.161				257	0.606	0.297	1.052	0.006	262.1	24.99	-0.008	-0.209	0.201				257	0.698	0.452	1.052	0.007	274.2	24.99	0.084	0.16	-0.076
256.5	0.59	0.386	1.052	0.006	274.7	25.01	0.161	0.085	0.076				256.5	0.254	0.428	1.051	0.003	282.7	24.99	-0.175	-0.163	-0.012				256.5	0.318	0.217	1.052	0.003	262.7	24.99	-0.111	-0.256	0.146				256.5	0.842	0.493	1.052	0.009	274.5	24.98	0.413	0.176	0.237
256	0.667	0.279	1.052	0.007	275.3	25	0.139	0.102	0.036				256	0.308	0.292	1.051	0.003	283.1	24.99	-0.22	-0.104	-0.116				256	0.236	0.335	1.052	0.002	263.1	24.99	-0.292	-0.2	-0.092				256	0.899	0.463	1.052	0.009	274.8	24.99	0.371	0.179	0.192
255.5	0.642	0.446	1.052	0.007	275.8	25	-0.123	0.081	-0.204				255.5	0.403	0.198	1.051	0.004	283.6	24.98	-0.362	-0.111	-0.251				255.5	0.278	0.349	1.052	0.003	263.4	25	-0.487	-0.219	-0.267				255.5	0.528	0.441	1.052	0.006	275.2	24.99	-0.237	0.17	-0.407
255	0.874	0.406	1.052	0.009	276.2	24.97	0.293	0.066	0.227				255	0.92	0.265	1.051	0.01	284.1	24.99	0.339	-0.118	0.457				255	0.472	0.326	1.052	0.005	263.9	24.99	-0.109	-0.188	0.079				255	0.939	0.293	1.052	0.01	275.4	25.01	0.358	0.141	0.217
254.5	0.616	0.406	1.051	0.006	276.6	25	0	0.038	-0.038				254.5	0.469	0.463	1.051	0.005	284.4	24.99	-0.147	-0.229	0.081				254.5	0.442	0.44	1.052	0.005	264.1	24.99	-0.174	-0.272	0.097				254.5	0.733	0.385	1.052	0.008	275.9	25	0.117	0.09	0.027
254	0.409	0.352	1.052	0.004	277.1	24.99	-0.295	-0.098	-0.197				254	0.296	0.489	1.051	0.003	284.7	25	-0.408	-0.279	-0.129				254	0.622	0.174	1.052	0.007	264.6	25	-0.082	-0.358	0.276				254	0.496	0.442	1.052	0.005	276.4	25.01	-0.208	-0.028	-0.18
253.5	0.773	0.507	1.052	0.008	277.6	25	0.061	-0.158	0.219				253.5	0.294	0.215	1.051	0.003	285.3	24.99	-0.418	-0.37	-0.048				253.5	0.095	0.296	1.052	0.001	265.2	25	-0.617	-0.382	-0.235				253.5	0.821	0.25	1.052	0.009	276.9	24.98	0.109	-0.069	0.178
253	0.696	0.515	1.051	0.007	277.7	25	0.005	-0.266	0.272				253	0.265	0.306	1.051	0.003	285.6	24.99	-0.426	-0.407	-0.018				253	0.446	0.26	1.052	0.005	265.5	25	-0.245	-0.465	0.22				253	0.608	0.268	1.052	0.006	277.2	25	-0.083	-0.1	0.018
252.5	0.284	0.347	1.051	0.003	278.1	25	-0.673	-0.303	-0.37				252.5	0.236	0.162	1.051	0.002	285.9	25	-0.721	-0.471	-0.25				252.5	0.1	0.44	1.052	0.001	265.6	25.01	-0.857	-0.508	-0.349				252.5	0.739	0.365	1.052	0.008	277.5	25.01	-0.218	-0.161	-0.058
252	0.18	0.343	1.051	0.002	278.5	24.99	-0.573	-0.297	-0.276				252	0.494	0.346	1.051	0.005	286.5	24.99	-0.259	-0.384	0.125				252	0.106	0.236	1.052	0.001	266.1	24.99	-0.646	-0.488	-0.158				252	0.395	0.255	1.052	0.004	277.9	25	-0.358	-0.124	-0.234
251.5	0.411	0.318	1.051	0.004	278.8	24.99	-0.088	-0.341	0.253				251.5	0.06	0.463	1.051	0.001	286.8	25	-0.439	-0.407	-0.032				251.5	0.27	0.439	1.052	0.003	266.4	25.01	-0.229	-0.45	0.221				251.5	0.409	0.393	1.052	0.004	278.2	24.99	-0.09	-0.166	0.076
251	0.136	0.221	1.051	0.001	279.2	24.99	-0.461	-0.378	-0.082				251	0.487	0.439	1.051	0.005	287.1	24.99	-0.11	-0.404	0.294				251	0.075	0.387	1.052	0.001	266.8	24.99	-0.522	-0.377	-0.145				251	0.363	0.324	1.052	0.004	278.5	25	-0.234	-0.303	0.069
250.5	0.471	0.307	1.051	0.005	279.4	24.99	0.069	-0.358	0.427				250.5	-0.028	0.44	1.051	0	287.4	24.99	-0.43	-0.418	-0.012				250.5	0.335	0.456	1.052	0.004	267.2	25.01	-0.067	-0.409	0.342				250.5	0.356	0.314	1.052	0.004	278.9	24.99	-0.046	-0.402	0.356
250	0.244	0.283	1.051	0.003	279.8	24.99	-0.627	-0.351	-0.277				250	0.342	0.316	1.051	0.004	287.9	24.99	-0.529	-0.482	-0.047				250	0.419	0.602	1.052	0.004	267.6	24.99	-0.452	-0.458	0.006				250	0.373	0.277	1.052	0.004	279.1	24.98	-0.498	-0.466	-0.033
249.5	0.247	0.417	1.051	0.003	280.1	25	-0.602	-0.447	-0.156				249.5	-0.075	0.354	1.051	-0.001	288.2	25	-0.924	-0.583	-0.341				249.5	0.272	0.319	1.052	0.003	267.7	24.99	-0.577	-0.575	-0.002				249.5	-0.098	0.422	1.052	-0.001	279.3	24.99	-0.947	-0.502	-0.446
249	0.382	0.354	1.051	0.004	280.4	25	-0.325	-0.548	0.223				249	0.312	0.484	1.051	0.003	288.5	25	-0.395	-0.673	0.278				249	-0.065	0.261	1.052	-0.001	268.1	24.99	-0.772	-0.716	-0.056				249	-0.136	0.276	1.052	-0.001	279.8	24.99	-0.843	-0.708	-0.136
248.5	0.127	0.353	1.051	0.001	280.7	24.99	-0.675	-0.655	-0.019				248.5	0.003	0.327	1.051	0	289	24.99	-0.799	-0.809	0.01				248.5	-0.186	0.332	1.052	-0.002	268.5	24.99	-0.988	-0.777	-0.211				248.5	0.113	0.411	1.051	0.001	280.1	24.99	-0.689	-0.909	0.22
248	-0.056	0.646	1.051	-0.001	281.2	24.99	-0.866	-0.779	-0.088				248	-0.125	0.531	1.051	-0.001	289.3	25	-0.935	-0.847	-0.088				248	-0.252	0.334	1.052	-0.003	268.7	25	-1.062	-0.916	-0.146				248	0.178	0.33	1.051	0.002	280.4	25	-0.632	-0.997	0.365
247.5	-0.049	0.275	1.051	-0.001	281.5	25.01	-0.744	-0.738	-0.006				247.5	-0.086	0.357	1.051	-0.001	289.5	25	-0.781	-0.861	0.08				247.5	-0.007	0.262	1.052	0	269.1	24.99	-0.702	-0.941	0.239				247.5	-0.353	0.266	1.051	-0.004	280.5	24.99	-1.048	-1.096	0.048
247	-0.085	0.412	1.051	-0.001	281.7	25	-0.805	-0.849	0.044				247	-0.451	0.441	1.051	-0.005	289.8	24.99	-1.171	-1.021	-0.15				247	-0.258	0.27	1.052	-0.003	269.5	25	-0.978	-1.058	0.08				247	-1.169	0.295	1.051	-0.012	281	24.99	-1.889	-1.247	-0.642
246.5	-0.45	0.344	1.051	-0.005	282	25	-1.173	-0.953	-0.22				246.5	-0.419	0.475	1.051	-0.004	290.3	24.99	-1.142	-1.22	0.078				246.5	-0.296	0.341	1.052	-0.003	269.9	25	-1.019	-1.164	0.145				246.5	-0.691	0.317	1.051	-0.007	281.4	25	-1.414	-1.526	0.112
246	-0.134	0.283	1.051	-0.001	282.3	25	-0.784	-1.042	0.258				246	-0.415	0.497	1.051	-0.004	290.6	24.99	-1.065	-1.293	0.228				246	-0.764	0.373	1.052	-0.008	270.3	24.99	-1.414	-1.279	-0.135				246	-0.541	0.322	1.051	-0.006	281.7	25	-1.191	-1.741	0.55
245.5	-0.149	0.34	1.051	-0.002	282.7	25.01	-0.931	-1.091	0.161				245.5	-0.62	0.518	1.051	-0.007	290.9	24.99	-1.402	-1.367	-0.035				245.5	-0.58	0.221	1.052	-0.006	270.5	24.99	-1.362	-1.333	-0.029				245.5	-1.449	0.243	1.051	-0.015	282	25.01	-2.231	-1.918	-0.313
245	-0.67	0.43	1.051	-0.007	283	25.01	-1.603	-1.284	-0.319				245	-1.212	0.346	1.051	-0.013	291.2	24.99	-2.145	-1.556	-0.589				245	-0.896	0.298	1.052	-0.009	270.7	24.99	-1.829	-1.52	-0.309				245	-1.298	0.46	1.051	-0.014	282.4	25.01	-2.231	-2.083	-0.148
244.5	-0.679	0.378	1.051	-0.007	283.4	24.99	-1.35	-1.413	0.063				244.5	-0.775	0.6	1.051	-0.008	291.7	24.99	-1.446	-1.737	0.291				244.5	-0.846	0.485	1.052	-0.009	271.1	25	-1.517	-1.571	0.054				244.5	-1.77	0.444	1.051	-0.019	282.6	24.99	-2.441	-2.252	-0.189
244	-1.341	0.52	1.051	-0.014	283.8	24.99	-1.663	-1.623	-0.04				244	-1.296	0.317	1.051	-0.014	292	24.99	-1.618	-1.959	0.341				244	-1.247	0.645	1.052	-0.013	271.2	24.99	-1.569	-1.761	0.192				244	-1.901	0.293	1.051	-0.02	283	25	-2.223	-2.607	0.384
243.5	-1.139	0.498	1.051	-0.012	284.1	25	-1.562	-1.842	0.279				243.5	-1.653	0.334	1.051	-0.017	292.3	25.01	-2.076	-2.165	0.088				243.5	-1.148	0.374	1.052	-0.012	271.8	25	-1.571	-1.855	0.284				243.5	-2.47	0.379	1.051	-0.026	283.4	24.99	-2.893	-2.931	0.037
243	-1.667	0.419	1.051	-0.018	284.7	25	-2.428	-2.077	-0.351				243	-2.054	0.478	1.051	-0.022	292.9	25	-2.815	-2.356	-0.459				243	-1.767	0.575	1.052	-0.019	272.3	24.99	-2.528	-2.154	-0.374				243	-2.649	0.363	1.051	-0.028	283.8	25	-3.41	-3.268	-0.142
242.5	-1.784	0.421	1.051	-0.019	284.9	25	-2.088	-2.33	0.242				242.5	-2.394	0.321	1.051	-0.025	293.2	25	-2.698	-2.669	-0.03				242.5	-1.879	0.312	1.052	-0.02	272.6	25	-2.183	-2.521	0.338				242.5	-3.37	0.286	1.051	-0.035	284.4	24.99	-3.674	-3.821	0.146
242	-2.238	0.355	1.051	-0.024	285.3	24.99	-2.832	-2.632	-0.2				242	-2.265	0.333	1.051	-0.024	293.6	25	-2.859	-3.094	0.235				242	-2.626	0.5	1.052	-0.028	273	25	-3.22	-2.876	-0.344				242	-3.829	0.484	1.051	-0.04	284.8	25	-4.423	-4.33	-0.093
241.5	-2.34	0.467	1.051	-0.025	285.9	24.99	-2.708	-2.96	0.252				241.5	-2.868	0.694	1.051	-0.03	294.1	24.99	-3.236	-3.421	0.185				241.5	-2.553	0.446	1.052	-0.027	273.4	24.99	-2.921	-3.311	0.39				241.5	-4.523	0.345	1.051	-0.048	285.3	24.99	-4.891	-4.936	0.045
241	-2.894	0.398	1.051	-0.03	286.4	24.99	-3.597	-3.391	-0.206				241	-3.132	0.373	1.051	-0.033	294.7	24.99	-3.835	-3.72	-0.115				241	-3.555	0.648	1.052	-0.037	274.2	25	-4.258	-3.717	-0.541				241	-5.113	0.232	1.051	-0.054	285.8	24.99	-5.816	-5.564	-0.252
240.5	-3.078	0.55	1.051	-0.032	286.7	24.99	-3.713	-3.757	0.044				240.5	-3.785	0.441	1.051	-0.04	295.2	24.99	-4.42	-4.018	-0.402				240.5	-3.472	0.432	1.052	-0.037	274.7	25	-4.107	-4.098	-0.008				240.5	-5.661	0.464	1.051	-0.06	286.2	24.99	-6.296	-6.258	-0.038
240	-3.88	0.324	1.051	-0.041	287.6	24.99	-3.946	-4.181	0.235				240	-4.213	0.512	1.051	-0.044	295.8	25	-4.279	-4.464	0.185				240	-4.016	0.404	1.052	-0.042	275.1	24.99	-4.082	-4.644	0.562				240	-6.465	0.502	1.051	-0.068	287.1	25	-6.531	-7.065	0.534
239.5	-4.301	0.379	1.051	-0.045	288.1	24.99	-4.874	-4.553	-0.322				239.5	-4.183	0.699	1.051	-0.044	296.5	25.01	-4.756	-4.887	0.131				239.5	-4.864	0.289	1.052	-0.051	275.9	24.99	-5.438	-5.129	-0.308				239.5	-7.414	0.258	1.051	-0.078	287.7	25	-7.987	-7.841	-0.146
239	-4.816	0.536	1.051	-0.051	288.8	24.99	-5.274	-5.037	-0.237				239	-4.798	0.278	1.051	-0.05	297	24.99	-5.256	-5.294	0.038				239	-5.07	0.312	1.052	-0.053	276.2	25	-5.529	-5.687	0.159				239	-8.458	0.427	1.051	-0.089	288.5	24.99	-8.916	-8.635	-0.281
238.5	-4.972	0.503	1.051	-0.052	289.4	25	-5.333	-5.593	0.26				238.5	-5.391	0.572	1.051	-0.057	297.7	25	-5.752	-5.755	0.003				238.5	-6.024	0.464	1.052	-0.063	276.9	24.99	-6.385	-6.213	-0.172				238.5	-9.254	0.16	1.051	-0.097	289.1	25	-9.615	-9.562	-0.054
238	-5.437	0.425	1.051	-0.057	290.2	24.99	-5.882	-6.214	0.332				238	-6.074	0.416	1.051	-0.064	298.5	25	-6.519	-6.244	-0.275				238	-6.658	0.221	1.052	-0.07	277.7	24.99	-7.103	-6.933	-0.17				238	-10.252	0.443	1.051	-0.108	289.9	24.99	-10.697	-10.575	-0.122
237.5	-6.539	0.551	1.051	-0.069	291	24.99	-6.888	-6.962	0.074				237.5	-6.499	0.499	1.051	-0.068	299.2	24.99	-6.848	-7.048	0.199				237.5	-7.201	0.317	1.051	-0.076	278.4	25	-7.55	-7.693	0.143				237.5	-11.011	0.315	1.051	-0.116	290.8	24.99	-11.36	-11.778	0.418
237	-7.414	0.402	1.051	-0.078	291.7	24.99	-7.802	-7.676	-0.126				237	-7.199	0.314	1.051	-0.076	300	24.99	-7.587	-7.832	0.245				237	-7.748	0.475	1.052	-0.081	278.9	24.98	-8.136	-8.444	0.308				237	-12.279	0.654	1.051	-0.129	291.8	25	-12.667	-12.954	0.287
236.5	-8.116	0.356	1.051	-0.085	292.4	24.99	-8.764	-8.407	-0.357				236.5	-7.865	0.627	1.051	-0.083	300.7	24.99	-8.513	-8.555	0.042				236.5	-8.696	0.395	1.051	-0.091	279.8	24.99	-9.344	-9.229	-0.115				236.5	-13.893	0.415	1.051	-0.146	292.7	25	-14.541	-14.182	-0.359
236	-8.532	0.284	1.051	-0.09	293.4	24.99	-8.99	-9.097	0.107				236	-8.806	0.407	1.051	-0.093	301.7	25	-9.264	-9.208	-0.056				236	-9.697	0.368	1.051	-0.102	280.9	25	-10.155	-10.011	-0.144				236	-15.076	0.274	1.051	-0.158	293.9	24.99	-15.534	-15.543	0.009
235.5	-9.33	0.503	1.051	-0.098	294.3	24.99	-10.26	-9.838	-0.422				235.5	-9.977	0.577	1.051	-0.105	302.5	24.99	-10.907	-9.992	-0.916				235.5	-10.234	0.498	1.051	-0.108	281.8	25.01	-11.164	-10.938	-0.226				235.5	-16.557	0.593	1.051	-0.174	294.9	25	-17.487	-17.015	-0.473
235	-9.885	0.612	1.051	-0.104	295.1	24.99	-10.285	-10.619	0.334				235	-10.183	0.456	1.051	-0.107	303.5	24.99	-10.583	-10.931	0.348				235	-11.532	0.372	1.051	-0.121	282.7	24.99	-11.932	-11.966	0.034				235	-17.868	0.377	1.051	-0.188	296	24.99	-18.268	-18.572	0.304
234.5	-10.745	0.493	1.051	-0.113	296.1	25	-10.918	-11.376	0.457				234.5	-10.914	0.503	1.051	-0.115	304.4	25	-11.087	-11.729	0.641				234.5	-12.189	0.258	1.051	-0.128	283.6	24.99	-12.362	-12.926	0.564				234.5	-19.423	0.333	1.051	-0.204	297.4	24.99	-19.596	-20.055	0.459
234	-11.607	0.487	1.051	-0.122	297.1	24.99	-12.076	-12.226	0.15				234	-11.833	0.474	1.051	-0.124	305.5	24.99	-12.302	-12.605	0.303				234	-13.621	0.314	1.051	-0.143	284.5	25.01	-14.09	-13.912	-0.178				234	-21.358	0.468	1.051	-0.224	298.8	24.99	-21.827	-21.589	-0.238
233.5	-12.947	0.386	1.051	-0.136	298.3	24.99	-13.795	-13.229	-0.566				233.5	-13.337	0.485	1.051	-0.14	306.4	25	-14.185	-13.547	-0.638				233.5	-14.524	0.445	1.051	-0.153	285.6	24.99	-15.373	-15.068	-0.305				233.5	-22.711	0.398	1.051	-0.239	300.1	25.01	-23.559	-23.296	-0.264
233	-13.773	0.307	1.051	-0.145	299.5	24.99	-14.408	-14.251	-0.157				233	-14.187	1.039	1.051	-0.149	307.6	24.99	-14.822	-14.548	-0.274				233	-15.554	0.262	1.051	-0.164	286.7	24.99	-16.189	-16.234	0.045				233	-24.332	0.481	1.051	-0.256	301.5	25.01	-24.967	-25.062	0.095
232.5	-14.385	0.39	1.051	-0.151	300.4	25	-14.914	-15.269	0.354				232.5	-14.528	0.47	1.051	-0.153	308.4	25	-15.057	-15.596	0.538				232.5	-16.477	0.367	1.051	-0.173	287.8	24.99	-17.006	-17.346	0.34				232.5	-26.065	0.634	1.051	-0.274	302.9	25.01	-26.594	-26.876	0.282
232	-15.611	0.439	1.051	-0.164	301.5	24.99	-16.431	-16.348	-0.083				232	-16.062	0.478	1.051	-0.169	309	24.99	-16.882	-16.613	-0.269				232	-17.939	0.517	1.051	-0.189	288.7	24.99	-18.759	-18.484	-0.274				232	-27.979	0.502	1.051	-0.294	304.4	25	-28.799	-28.653	-0.146
231.5	-16.92	0.355	1.051	-0.178	302.7	24.99	-17.52	-17.466	-0.054				231.5	-17.027	0.331	1.051	-0.179	310.7	24.99	-17.627	-17.492	-0.135				231.5	-19.379	0.537	1.051	-0.204	290	24.99	-19.979	-19.616	-0.362				231.5	-30.076	0.658	1.051	-0.316	305.9	24.99	-30.676	-30.447	-0.228
231	-17.994	0.485	1.051	-0.189	304	24.99	-18.378	-18.447	0.069				231	-18.086	0.561	1.051	-0.19	312	25.01	-18.47	-18.379	-0.091				231	-20.147	0.357	1.051	-0.212	291.1	24.99	-20.531	-20.818	0.287				231	-32.006	0.336	1.051	-0.336	307.7	24.99	-32.39	-32.294	-0.096
230.5	-18.943	0.572	1.051	-0.199	305	25	-19.083	-19.596	0.513				230.5	-18.754	0.301	1.051	-0.197	313.1	25	-18.894	-19.449	0.555				230.5	-21.422	0.53	1.051	-0.225	292.5	25	-21.563	-22.062	0.499				230.5	-33.611	0.798	1.051	-0.353	309.5	24.99	-33.751	-34.244	0.493
230	-20.5	0.465	1.051	-0.215	306.3	24.99	-21.336	-20.655	-0.68				230	-20.011	0.519	1.051	-0.21	314.4	25	-20.847	-20.594	-0.253				230	-22.665	0.267	1.051	-0.238	293.4	25	-23.5	-23.383	-0.118				230	-35.373	0.465	1.051	-0.372	311.1	24.99	-36.209	-36.158	-0.05
229.5	-21.108	0.405	1.051	-0.222	307.5	24.99	-21.946	-21.663	-0.283				229.5	-20.626	0.415	1.051	-0.217	315.6	24.99	-21.464	-21.679	0.214				229.5	-24.12	0.334	1.051	-0.254	294.7	25	-24.958	-24.62	-0.338				229.5	-37.43	0.485	1.051	-0.393	313	24.98	-38.268	-38.086	-0.182
229	-21.583	0.528	1.051	-0.227	308.9	25	-22.11	-22.68	0.57				229	-22.372	0.536	1.051	-0.235	316.6	24.99	-22.899	-22.836	-0.063				229	-25.203	0.352	1.051	-0.265	296.2	24.99	-25.73	-25.838	0.108				229	-39.316	0.547	1.051	-0.413	315	24.99	-39.843	-40.058	0.215
228.5	-22.841	0.504	1.051	-0.24	310.5	24.99	-23.792	-23.71	-0.083				228.5	-23.102	0.635	1.051	-0.243	318.1	25.01	-24.053	-24.009	-0.044				228.5	-26.05	0.497	1.051	-0.274	297.6	24.99	-27.002	-27.065	0.064				228.5	-41.137	0.462	1.051	-0.432	317.1	25	-42.088	-42.004	-0.085
228	-23.359	0.303	1.051	-0.245	312	24.99	-24.336	-24.622	0.286				228	-24.209	0.657	1.051	-0.254	319.7	25	-25.186	-24.999	-0.186				228	-27.486	0.739	1.051	-0.289	299.3	24.99	-28.463	-28.205	-0.258				228	-42.693	0.502	1.051	-0.449	319.2	24.99	-43.67	-43.747	0.078
227.5	-25.088	0.482	1.051	-0.264	313.6	24.99	-25.709	-25.239	-0.47				227.5	-25.37	0.82	1.051	-0.267	321.1	25	-25.991	-25.776	-0.215				227.5	-28.266	0.415	1.051	-0.297	300.8	24.99	-28.887	-28.946	0.059				227.5	-44.955	0.907	1.051	-0.472	321.2	25	-45.576	-45.175	-0.401
227	-25.662	0.631	1.051	-0.27	315.1	25	-26.236	-26.179	-0.058				227	-25.921	0.569	1.051	-0.272	322.6	24.99	-26.495	-26.631	0.135				227	-29.024	0.334	1.051	-0.305	302.2	24.99	-29.599	-29.719	0.12				227	-46.215	0.703	1.051	-0.486	323.4	25	-46.789	-46.629	-0.161
226.5	-26.708	0.549	1.051	-0.281	316.8	25.01	-27.036	-26.973	-0.063				226.5	-27.071	0.424	1.051	-0.284	323.9	24.99	-27.399	-27.333	-0.066				226.5	-30.432	0.351	1.051	-0.32	304	24.99	-30.76	-30.52	-0.24				226.5	-47.486	0.672	1.051	-0.499	325.5	24.99	-47.814	-47.905	0.092
226	-27.209	0.804	1.051	-0.286	318.2	24.99	-27.29	-27.623	0.334				226	-27.393	0.361	1.051	-0.288	325.5	24.99	-27.474	-28.006	0.532				226	-31.246	0.678	1.051	-0.328	305.4	24.99	-31.326	-31.148	-0.178				226	-48.436	0.492	1.051	-0.509	327.9	24.99	-48.517	-48.956	0.439
225.5	-27.496	0.646	1.051	-0.289	319.9	24.99	-27.857	-28.278	0.421				225.5	-28.344	0.689	1.051	-0.298	327	24.99	-28.705	-28.596	-0.11				225.5	-30.598	0.25	1.051	-0.322	307.2	24.99	-30.959	-31.756	0.796				225.5	-49.514	0.857	1.051	-0.52	330.3	25	-49.875	-49.929	0.053
225	-29.136	0.726	1.051	-0.306	321.8	24.99	-29.711	-28.765	-0.947				225	-28.986	0.657	1.05	-0.304	328.5	25.01	-29.561	-29.245	-0.316				225	-32.297	0.775	1.051	-0.339	309	24.99	-32.872	-32.52	-0.352				225	-50.965	0.689	1.051	-0.535	332.7	24.99	-51.54	-50.966	-0.574
224.5	-28.831	0.678	1.051	-0.303	323.4	24.99	-29.057	-29.502	0.446				224.5	-29.568	0.702	1.05	-0.311	330	25	-29.794	-29.848	0.055				224.5	-33.1	0.528	1.051	-0.348	310.6	25	-33.325	-33.246	-0.079				224.5	-51.369	0.861	1.05	-0.54	335	25	-51.595	-51.981	0.386
224	-29.556	0.344	1.051	-0.311	325	25	-30.138	-30.137	-0.001				224	-29.676	0.849	1.05	-0.312	331.5	25	-30.258	-30.273	0.016				224	-32.954	0.506	1.051	-0.346	312.4	25	-33.536	-33.849	0.314				224	-52.026	0.731	1.05	-0.546	337.5	24.99	-52.608	-52.984	0.376
223.5	-29.824	0.734	1.051	-0.313	326.9	25	-30.367	-30.822	0.455				223.5	-29.986	0.988	1.05	-0.315	333.2	24.99	-30.529	-30.677	0.148				223.5	-34.005	0.54	1.051	-0.357	313.8	25.01	-34.548	-34.475	-0.073				223.5	-53.164	0.626	1.05	-0.558	340	25	-53.707	-53.7	-0.007
223	-30.114	0.524	1.051	-0.316	328.7	24.99	-30.986	-31.02	0.034				223	-30.339	0.642	1.05	-0.319	334.8	24.99	-31.211	-30.816	-0.396				223	-34.432	0.763	1.051	-0.362	315.8	24.99	-35.304	-34.883	-0.422				223	-54.081	0.715	1.05	-0.568	342.4	25	-54.953	-54.21	-0.743
222.5	-31.512	0.56	1.05	-0.331	330.5	25.01	-32.299	-31.148	-1.151				222.5	-30.177	1.04	1.05	-0.317	336.4	24.99	-30.964	-30.949	-0.015				222.5	-34.421	0.37	1.051	-0.362	317.3	25	-35.207	-34.995	-0.212				222.5	-53.816	0.761	1.05	-0.565	344.9	24.99	-54.603	-54.485	-0.117
222	-30.812	0.698	1.05	-0.324	332.2	24.99	-31.332	-31.447	0.115				222	-30.375	0.775	1.05	-0.319	337.9	25	-30.895	-31.248	0.353				222	-34.523	0.612	1.051	-0.363	319.1	25	-35.044	-35.221	0.178				222	-54.418	1.005	1.05	-0.571	347.6	25	-54.938	-54.853	-0.085
221.5	-30.657	0.944	1.05	-0.322	334.1	25	-31.515	-31.521	0.006				221.5	-30.543	0.564	1.05	-0.321	339.6	25	-31.401	-31.392	-0.009				221.5	-34.422	0.557	1.051	-0.362	321.1	24.98	-35.28	-35.343	0.063				221.5	-53.366	0.805	1.05	-0.56	350.5	24.99	-54.224	-54.924	0.7
221	-29.708	0.653	1.05	-0.312	336.3	25	-30.166	-31.597	1.431				221	-30.772	0.906	1.05	-0.323	341.4	25	-31.23	-31.568	0.338				221	-34.351	0.521	1.051	-0.361	322.9	24.99	-34.809	-35.422	0.613				221	-54.56	0.996	1.05	-0.573	353	24.99	-55.018	-55.025	0.007
220.5	-31.2	0.781	1.05	-0.328	338.1	24.99	-32.13	-31.576	-0.555				220.5	-30.991	1.132	1.05	-0.325	343	25	-31.921	-31.733	-0.188				220.5	-34.682	0.591	1.051	-0.364	324.8	25	-35.612	-35.428	-0.185				220.5	-53.874	1.044	1.05	-0.566	355.8	25	-54.804	-55.023	0.218
220	-30.859	1.042	1.05	-0.324	340.1	25	-31.98	-31.497	-0.483				220	-31.253	0.892	1.05	-0.328	344.7	24.99	-32.374	-31.809	-0.565				220	-34.771	0.652	1.051	-0.365	326.6	25	-35.892	-35.533	-0.359				220	-54.468	0.87	1.05	-0.572	358.5	25	-55.589	-55.159	-0.43
219.5	-30.62	0.5	1.05	-0.322	341.8	24.99	-31.684	-31.662	-0.022				219.5	-30.336	0.683	1.05	-0.319	346.4	24.99	-31.4	-31.794	0.394				219.5	-34.489	0.693	1.051	-0.362	328.7	24.99	-35.552	-35.629	0.076				219.5	-53.881	1.052	1.05	-0.566	361.1	25	-54.945	-55.121	0.177
219	-30.259	0.557	1.05	-0.318	343.8	24.99	-31.6	-31.513	-0.087				219	-30.631	0.877	1.05	-0.322	348.1	24.99	-31.972	-31.692	-0.28				219	-34.445	0.798	1.05	-0.362	330.4	24.99	-35.786	-35.515	-0.27				219	-54.125	1.287	1.05	-0.568	364	24.99	-55.466	-54.871	-0.595
218.5	-30.311	0.613	1.05	-0.318	345.8	24.99	-31.381	-31.492	0.111				218.5	-30.46	0.554	1.05	-0.32	349.7	24.99	-31.53	-31.468	-0.062				218.5	-33.956	0.444	1.05	-0.357	332.4	24.99	-35.026	-35.479	0.453				218.5	-53.264	0.814	1.05	-0.559	366.6	24.99	-54.334	-54.437	0.103
218	-30.139	0.806	1.05	-0.316	347.6	25	-31.145	-31.202	0.057				218	-29.781	0.849	1.05	-0.313	351.2	24.99	-30.787	-31.281	0.495				218	-34.411	0.812	1.05	-0.361	334	25	-35.417	-35.147	-0.27				218	-53.336	1.067	1.05	-0.56	369.4	24.99	-54.342	-54.14	-0.202
217.5	-30.464	0.834	1.05	-0.32	349.5	25.01	-31.199	-31.134	-0.065				217.5	-30.502	0.377	1.05	-0.32	352.9	25	-31.237	-31.133	-0.105				217.5	-34.263	0.902	1.05	-0.36	335.9	25	-34.999	-34.809	-0.189				217.5	-52.625	1.384	1.05	-0.552	372.1	24.99	-53.36	-53.83	0.469
217	-29.496	0.677	1.05	-0.31	351.4	25.01	-30.387	-31.169	0.781				217	-30.177	1.009	1.05	-0.317	354.6	25	-31.068	-30.967	-0.102				217	-33.424	0.454	1.05	-0.351	338.1	24.99	-34.315	-34.633	0.318				217	-52.011	1.03	1.05	-0.546	374.8	24.99	-52.902	-53.753	0.851
216.5	-30.211	0.533	1.05	-0.317	353.6	24.97	-31.763	-31.061	-0.702				216.5	-29.083	0.796	1.05	-0.305	356.3	25	-30.635	-30.942	0.307				216.5	-33.355	0.427	1.05	-0.35	340.1	25	-34.907	-34.551	-0.356				216.5	-52.333	1.055	1.05	-0.549	377.7	24.99	-53.885	-53.682	-0.202
216	-29.983	0.855	1.05	-0.315	355.4	24.99	-31.263	-31.119	-0.145				216	-30.112	1.293	1.05	-0.316	358.3	24.99	-31.392	-30.824	-0.568				216	-32.508	0.952	1.05	-0.341	342	24.99	-33.788	-34.447	0.658				216	-52.893	1.063	1.05	-0.555	380.7	24.99	-54.173	-53.481	-0.693
215.5	-29.921	1.402	1.05	-0.314	357.7	25.01	-31.23	-31.269	0.039				215.5	-29.156	1.154	1.05	-0.306	359.9	25	-30.465	-30.686	0.221				215.5	-33.093	0.614	1.05	-0.348	344.1	25	-34.402	-34.438	0.037				215.5	-52.509	0.994	1.05	-0.551	383.9	25	-53.818	-53.504	-0.314
215	-29.883	0.832	1.05	-0.314	360	25.01	-31.294	-31.312	0.019				215	-28.828	0.994	1.05	-0.303	362	24.99	-30.239	-30.434	0.195				215	-33.682	0.639	1.05	-0.354	346.3	25	-35.093	-34.618	-0.475				215	-52.298	1.258	1.049	-0.549	387.1	24.99	-53.709	-53.557	-0.151
214.5	-29.256	1.108	1.05	-0.307	362.2	25.01	-30.789	-31.352	0.562				214.5	-29.725	0.678	1.05	-0.312	363.9	24.99	-31.258	-30.3	-0.958				214.5	-33.374	0.463	1.05	-0.35	348.6	24.99	-34.907	-34.793	-0.115				214.5	-51.456	1.068	1.049	-0.54	390.4	24.99	-52.989	-53.334	0.345
214	-31.169	0.938	1.05	-0.327	364.8	25.01	-32.144	-31.49	-0.655				214	-28.356	1.528	1.05	-0.298	365.9	25	-29.331	-30.306	0.975				214	-33.392	0.468	1.05	-0.351	350.8	24.99	-34.367	-34.873	0.505				214	-51.218	0.76	1.049	-0.537	393.7	24.99	-52.193	-53.143	0.949
213.5	-30.433	1.29	1.05	-0.319	367.4	24.99	-31.868	-31.814	-0.054				213.5	-28.809	0.796	1.05	-0.302	368	25	-30.244	-30.215	-0.029				213.5	-34.219	1.127	1.05	-0.359	353.4	24.99	-35.655	-35.095	-0.56				213.5	-53.11	0.738	1.049	-0.557	397.5	25	-54.545	-53.165	-1.38
213	-30.324	0.744	1.05	-0.318	370.1	24.99	-31.495	-32.193	0.698				213	-29.314	1.141	1.05	-0.308	370.1	25.01	-30.485	-30.576	0.092				213	-34.215	0.94	1.05	-0.359	355.9	24.99	-35.386	-35.254	-0.132				213	-51.942	1.203	1.049	-0.545	401.3	25	-53.113	-53.459	0.346
212.5	-31.29	1.291	1.05	-0.328	372.8	24.96	-32.512	-32.556	0.044				212.5	-29.833	0.948	1.05	-0.313	372.8	24.99	-31.055	-30.938	-0.117				212.5	-34.022	1.047	1.05	-0.357	358.5	24.99	-35.244	-35.633	0.39				212.5	-52.089	2.079	1.049	-0.546	405.3	25.01	-53.311	-54.13	0.819
212	-32.541	1.166	1.05	-0.342	375.7	24.99	-33.857	-32.815	-1.042				212	-30.223	0.827	1.05	-0.317	375.3	24.99	-31.539	-31.394	-0.145				212	-34.486	1.113	1.05	-0.362	361.4	24.99	-35.803	-36.19	0.388				212	-53.948	1.268	1.049	-0.566	409.6	24.99	-55.264	-54.875	-0.39
211.5	-31.663	1.042	1.05	-0.332	378.7	25	-33.188	-33.342	0.154				211.5	-30.021	0.894	1.05	-0.315	377.9	25	-31.546	-31.874	0.328				211.5	-35.214	0.567	1.05	-0.37	364.4	24.99	-36.739	-36.701	-0.038				211.5	-54.291	2.067	1.049	-0.569	414.1	24.99	-55.816	-55.923	0.107
211	-32.522	1.361	1.05	-0.341	382	25	-33.959	-34.141	0.182				211	-31.889	1.083	1.05	-0.335	380.8	25	-33.326	-32.403	-0.923				211	-36.357	1.765	1.05	-0.382	367.4	24.99	-37.794	-37.292	-0.502				211	-55.74	2.399	1.049	-0.585	418.8	24.99	-57.177	-57.037	-0.14
210.5	-33.227	1.135	1.049	-0.349	385.5	25	-34.234	-35.123	0.888				210.5	-31.876	1.171	1.049	-0.335	383.7	25	-32.883	-33.25	0.367				210.5	-37.674	0.801	1.05	-0.395	371	24.99	-38.681	-38.445	-0.236				210.5	-57.764	1.459	1.049	-0.606	424	24.99	-58.771	-58.424	-0.347
210	-34.531	1.765	1.049	-0.362	389.5	25	-35.355	-35.955	0.6				210	-32.807	1.568	1.049	-0.344	387	24.99	-33.632	-34.122	0.491				210	-38.037	1.087	1.05	-0.399	374.7	25.01	-38.862	-39.527	0.665				210	-58.239	1.706	1.049	-0.611	429.7	24.99	-59.063	-59.832	0.769
209.5	-37.305	1.172	1.049	-0.391	393.8	25	-38.283	-36.955	-1.329				209.5	-32.89	1.746	1.049	-0.345	390.5	24.99	-33.868	-35.107	1.239				209.5	-38.74	1.751	1.05	-0.407	378.7	24.99	-39.719	-40.596	0.877				209.5	-61.063	1.819	1.049	-0.64	436	25	-62.041	-61.693	-0.348
209	-36.75	1.222	1.049	-0.386	398.4	25.01	-37.992	-38.192	0.2				209	-35.881	0.997	1.049	-0.376	394.6	24.99	-37.123	-36.14	-0.983				209	-40.865	0.855	1.05	-0.429	383.1	24.99	-42.107	-41.625	-0.481				209	-61.581	1.513	1.048	-0.646	442.6	25.01	-62.823	-63.517	0.694
208.5	-37.34	1.587	1.049	-0.392	403.4	24.99	-39.115	-38.803	-0.312				208.5	-35.735	1.164	1.049	-0.375	398.6	24.99	-37.51	-36.859	-0.651				208.5	-41.688	1.568	1.049	-0.437	388	25.01	-43.463	-42.412	-1.05				208.5	-61.811	2.343	1.048	-0.648	450	24.99	-63.586	-64.7	1.114
208	-37.448	2.069	1.049	-0.393	409	24.99	-39.038	-39.529	0.491				208	-35.657	1.202	1.049	-0.374	403.6	25	-37.247	-37.365	0.118				208	-40.823	0.732	1.049	-0.428	393.1	24.99	-42.413	-42.995	0.582				208	-65.042	3.131	1.048	-0.682	457.9	24.99	-66.632	-65.287	-1.345
207.5	-38.165	1.411	1.049	-0.4	414.8	24.99	-40.134	-39.819	-0.315				207.5	-35.878	1.879	1.049	-0.376	408.7	24.99	-37.847	-37.657	-0.19				207.5	-41.491	1.02	1.049	-0.435	398.8	24.99	-43.46	-43.261	-0.198				207.5	-66.041	1.603	1.048	-0.692	466.3	25	-68.01	-65.332	-2.678
207	-38.483	1.305	1.049	-0.404	420.6	24.99	-39.69	-39.377	-0.314				207	-36.242	1.772	1.049	-0.38	413.7	25	-37.449	-37.358	-0.091				207	-41.865	1.355	1.049	-0.439	404.9	25	-43.072	-42.729	-0.342				207	-62.932	1.334	1.048	-0.659	475.5	24.99	-64.139	-64.755	0.616
206.5	-37.036	2.819	1.049	-0.388	427	25	-38.101	-39.3	1.199				206.5	-35.042	1.244	1.049	-0.368	419.5	25	-36.107	-36.947	0.84				206.5	-40.736	1.105	1.049	-0.427	411	24.98	-41.801	-42.193	0.392				206.5	-60.855	1.286	1.048	-0.637	484.6	25	-61.92	-63.957	2.036
206	-38.927	1.537	1.049	-0.408	433.8	25	-40.185	-38.869	-1.316				206	-34.024	1.787	1.049	-0.357	425	24.99	-35.282	-35.513	0.231				206	-39.887	1.355	1.049	-0.418	417.5	24.99	-41.145	-41.073	-0.072				206	-59.835	3.249	1.047	-0.627	494.7	24.99	-61.093	-62.19	1.097
205.5	-36.366	2.034	1.048	-0.381	440.9	24.99	-37.269	-38.003	0.735				205.5	-34.547	1.818	1.049	-0.362	430.8	24.99	-35.45	-34.249	-1.201				205.5	-38.625	1.489	1.049	-0.405	424.2	25.01	-39.528	-39.789	0.261				205.5	-58.999	2.679	1.047	-0.618	505.1	24.99	-59.902	-59.402	-0.5
205	-34.269	2.243	1.048	-0.359	448.2	24.99	-35.493	-36.27	0.777				205	-31.177	1.392	1.048	-0.327	437.4	25	-32.401	-32.355	-0.046				205	-36.275	2.208	1.049	-0.38	431.1	25.01	-37.499	-38.181	0.682				205	-56.931	3.912	1.047	-0.596	515.8	25.01	-58.155	-56.19	-1.965
204.5	-34.742	2.318	1.048	-0.364	456.1	24.99	-36.725	-34.506	-2.219				204.5	-29.675	1.372	1.048	-0.311	444	24.99	-31.658	-30.646	-1.012				204.5	-36.017	1.688	1.048	-0.378	438.7	24.99	-38	-36.185	-1.815				204.5	-52.026	3.908	1.047	-0.545	527.5	24.99	-54.009	-52.93	-1.079
204	-31.83	2.218	1.048	-0.334	464.2	25	-32.662	-32.483	-0.179				204	-23.635	2.828	1.048	-0.248	451.1	24.99	-24.467	-28.182	3.715				204	-31.205	3.271	1.048	-0.327	446.6	24.99	-32.037	-33.567	1.53				204	-46.567	2.915	1.047	-0.487	539.8	25.01	-47.399	-49.045	1.646
203.5	-26.564	0.832	1.048	-0.278	472.9	24.99	-28.873	-30.169	1.295				203.5	-25.437	2.425	1.048	-0.267	458.3	25	-27.746	-25.337	-2.41				203.5	-28.867	1.474	1.048	-0.303	454.4	24.99	-31.177	-30.779	-0.398				203.5	-40.333	3.908	1.046	-0.422	552.5	25	-42.642	-43.489	0.847
203	-24.627	2.213	1.048	-0.258	481.6	24.99	-25.905	-28.112	2.207				203	-20.863	2.829	1.048	-0.219	465.8	25	-22.141	-22.509	0.368				203	-26.796	2.429	1.048	-0.281	463.3	24.99	-28.074	-27.075	-0.999				203	-36.738	5.125	1.046	-0.384	566.2	24.99	-38.016	-39.259	1.243
202.5	-24.343	2.522	1.047	-0.255	490.9	24.99	-25.926	-25.087	-0.839				202.5	-19.155	2.504	1.048	-0.201	473.3	25	-20.738	-19.35	-1.389				202.5	-20.816	4.133	1.048	-0.218	472.5	25.01	-22.4	-23.152	0.753				202.5	-31.656	4.706	1.046	-0.331	580.1	24.99	-33.239	-32.409	-0.831
202	-21.74	2.871	1.047	-0.228	500.3	24.99	-22.493	-20.669	-1.824				202	-13.074	2.611	1.048	-0.137	480.8	25	-13.827	-16.295	2.467				202	-17.335	2.225	1.048	-0.182	481	25	-18.088	-18.365	0.277				202	-25.636	5.766	1.046	-0.268	593.9	25	-26.389	-25.958	-0.431
201.5	-17.802	3.108	1.047	-0.186	509.1	25	-19.213	-17.706	-1.507				201.5	-11.24	3.095	1.047	-0.118	488.2	25	-12.651	-12.715	0.064				201.5	-13.572	3.83	1.047	-0.142	489.3	25.01	-14.983	-13.899	-1.084				201.5	-14.953	6.202	1.045	-0.156	607.5	25	-16.364	-17.18	0.816
201	-12.136	3.869	1.047	-0.127	518	24.99	-13.419	-13.466	0.047				201	-7.808	3.35	1.047	-0.082	495.8	25	-9.091	-7.488	-1.603				201	-5.461	3.876	1.047	-0.057	498.3	24.99	-6.744	-8.541	1.796				201	-13.725	11.71	1.045	-0.143	621.8	24.99	-15.008	-3.74	-11.268
200.5	-4.51	4.694	1.047	-0.047	527.7	24.99	-5.951	-9.589	3.638				200.5	-0.673	3.683	1.047	-0.007	503.6	24.99	-2.114	-2.257	0.143				200.5	-2.696	2.548	1.047	-0.028	507.5	25	-4.137	-2.693	-1.443				200.5	12.411	10.598	1.045	0.13	636.2	24.99	10.97	4.606	6.364
200	0.146	7.977	1.047	0.002	538	24.99	-1.733	-3.895	2.161				200	2.782	3.234	1.047	0.029	512.1	24.99	0.903	3.645	-2.742				200	5.781	3.807	1.047	0.061	517.5	24.97	3.901	2.62	1.281				200	13.652	7.023	1.045	0.143	651.4	24.99	11.773	12.809	-1.036
199.5	-2.563	6.833	1.046	-0.027	548.3	24.99	-4.438	1.686	-6.124				199.5	13.369	3.894	1.047	0.14	520.8	25	11.494	9.13	2.363				199.5	9.856	3.535	1.047	0.103	527.6	24.99	7.981	9.705	-1.724				199.5	34.991	20.42	1.044	0.365	667	24.99	33.116	21.841	11.275
199	10.179	3.463	1.046	0.106	559.2	24.99	9.156	7.058	2.098				199	18.431	4.259	1.047	0.193	530	24.99	17.408	16.198	1.209				199	17.5	3.992	1.047	0.183	538	24.99	16.476	16.198	0.278				199	38.964	12.314	1.044	0.407	682.8	24.99	37.941	25.749	12.192
198.5	11.525	2.862	1.046	0.121	571	24.99	9.717	12.909	-3.191				198.5	24.609	3.478	1.047	0.258	539.7	24.98	22.801	22.689	0.112				198.5	25.763	4.217	1.046	0.27	549.8	24.99	23.955	23.535	0.42				198.5	11.138	19.757	1.044	0.116	699	24.99	9.33	35.301	-25.971
198	26.179	5.181	1.046	0.274	583.4	25	24.418	19.61	4.807				198	29.135	3.777	1.046	0.305	550.1	25	27.374	29.114	-1.74				198	30.068	5.044	1.046	0.315	561.3	24.99	28.307	31.625	-3.318				198	44.713	11.373	1.043	0.467	715	24.99	42.952	44.781	-1.829
197.5	26.664	5.676	1.046	0.279	596.1	25	24.514	27.469	-2.955				197.5	35.303	4.37	1.046	0.369	561	24.99	33.153	35.367	-2.214				197.5	44.118	9.07	1.046	0.461	574.1	25	41.968	38.809	3.159				197.5	54.218	29.352	1.043	0.566	730.6	24.99	52.068	52.156	-0.088
197	32.246	12.422	1.045	0.337	609.9	25	30.733	33.207	-2.473				197	44.796	5.138	1.046	0.469	572.2	24.99	43.283	39.472	3.812				197	42.313	5.234	1.046	0.442	587.2	24.99	40.801	43.344	-2.543				197	47.486	48.758	1.043	0.495	745.6	24.99	45.973	57.039	-11.066
196.5	43.606	7.107	1.045	0.456	623.1	24.99	40.549	35.523	5.026				196.5	46.416	7.957	1.046	0.485	583.9	24.99	43.359	44.116	-0.757				196.5	56.748	10.869	1.045	0.593	600	24.99	53.691	47.632	6.059				196.5	95.091	31.482	1.043	0.992	758.7	24.99	92.034	61.395	30.639
196	46.535	13.598	1.045	0.486	636.7	25	44.525	39.144	5.381				196	51.469	7.516	1.046	0.538	596.4	25	49.459	47.113	2.346				196	54.77	8.305	1.045	0.572	615.9	24.99	52.76	50.116	2.644				196	67.76	47.454	1.042	0.706	771.3	24.99	65.75	58.267	7.483
195.5	46.216	6.562	1.044	0.483	650.6	25	43.787	43.088	0.699				195.5	51.791	10.883	1.045	0.541	609.1	25	49.362	50.027	-0.664				195.5	52.819	8.379	1.045	0.552	629	25	50.391	52.682	-2.291				195.5	40.442	45.408	1.042	0.421	781.5	24.99	38.013	49.714	-11.7
195	37.299	15.593	1.044	0.389	663.7	25	35.48	46.636	-11.156				195	50.037	6.353	1.045	0.523	622.1	24.98	48.218	51.158	-2.94				195	48.483	17.682	1.045	0.506	642.1	25	46.664	56.278	-9.614				195	43.536	57.957	1.042	0.454	789.4	24.99	41.717	40.376	1.34
194.5	48.644	15.253	1.044	0.508	675.6	24.99	45.214	50.139	-4.925				194.5	58.967	12.251	1.045	0.616	634.2	25	55.537	52.477	3.06				194.5	65.042	5.415	1.044	0.679	654.2	24.99	61.612	58.791	2.821				194.5	26.618	63.617	1.042	0.277	795.3	25.01	23.188	30.858	-7.67
194	64.439	18.559	1.044	0.673	687.1	25	61.228	54.039	7.189				194	53.812	20.969	1.045	0.562	645.6	25	50.601	53.337	-2.735				194	60.209	10.335	1.044	0.629	666.4	24.99	56.999	59.704	-2.706				194	6.136	51.542	1.042	0.064	799.3	25	2.925	18.842	-15.917
193.5	67.214	29.742	1.044	0.701	699.4	24.99	64.222	59.808	4.414				193.5	60.651	9.98	1.044	0.633	658.3	24.99	57.659	55.695	1.964				193.5	70.673	12.531	1.044	0.738	679.5	24.99	67.681	58.527	9.154				193.5	36.824	46.41	1.045	0.383	773.5	25.01	33.832	17.592	16.24
193	58.237	26.985	1.043	0.608	712	25	56.007	65.996	-9.989				193	55.656	13.466	1.044	0.581	671.3	24.99	53.426	58.906	-5.48				193	70.641	23.612	1.044	0.737	690.8	24.99	68.411	62.496	5.915				193	13.673	37.973	1.042	0.142	773.8	25	11.443	13.281	-1.838
192.5	70.48	29.458	1.043	0.735	721.5	24.99	67.558	63.17	4.388				192.5	63.532	17.637	1.044	0.663	681.6	25.01	60.61	54.696	5.914				192.5	53.031	12.507	1.044	0.553	701.5	24.99	50.109	56.425	-6.316				192.5	15.457	58.054	1.042	0.161	774.3	24.99	12.535	6.974	5.561
192	68.52	32.206	1.043	0.715	729.3	24.99	66.127	57.931	8.196				192	58.5	32.282	1.044	0.611	689.8	24.99	56.107	56.542	-0.435				192	55.554	24.548	1.043	0.58	710.7	24.99	53.161	55.581	-2.42				192	8.377	36.177	1.042	0.087	775.3	24.99	5.984	5.283	0.701
191.5	64.194	39.372	1.043	0.669	738.8	24.99	61.305	48.658	12.647				191.5	68.774	23.566	1.044	0.718	699.3	24.99	65.885	58.382	7.503				191.5	50.191	35.62	1.043	0.523	720.8	24.99	47.302	59.5	-12.198				191.5	8.205	43.579	1.042	0.085	776.3	25	5.316	2.275	3.041
191	43.792	58.614	1.043	0.457	749.9	25	41.684	46.879	-5.195				191	53.16	28.918	1.043	0.555	712.7	24.99	51.052	59.782	-8.73				191	72.409	32.648	1.043	0.755	730.9	24.99	70.301	52.16	18.14				191	-18.507	47.483	1.042	-0.193	776.9	24.99	-20.615	-2.371	-18.244
190.5	10.733	39.331	1.042	0.112	758.6	25	9.281	42.962	-33.681				190.5	35.912	20.649	1.043	0.375	723.5	24.99	34.46	64.458	-29.998				190.5	23.784	34.169	1.043	0.248	738.7	24.99	22.332	49.108	-26.776				190.5	-1.156	27.901	1.041	-0.015	774.6	24.99	-2.608	-7.047	4.44
190	44.479	46.173	1.042	0.464	762.7	24.99	43.737	32.875	10.861				190	89.686	30.602	1.043	0.936	728.9	24.99	88.944	58.407	30.537				190	86.191	24.529	1.043	0.899	746.4	25	85.449	44.502	40.947				190	6.133	35.637	1.043	0.063	770.2	25	5.391	-7.485	12.876
189.5	34.539	46.111	1.042	0.36	768.8	25	31.921	27.304	4.617				189.5	54.879	23.189	1.043	0.572	738.7	24.99	52.261	50.503	1.758				189.5	48.88	27.794	1.042	0.51	754.6	25	46.262	41.97	4.292				189.5	-4.421	33.255	1.045	-0.046	733	24.99	-7.039	-5.084	-1.955
189	57.936	60.785	1.042	0.604	778.4	24.99	55.267	25.561	29.707				189	52.974	34.36	1.043	0.552	753.1	24.99	50.305	33.029	17.276				189	-2.97	40.867	1.042	-0.031	763.7	24.99	-5.639	41.213	-46.852				189	-2.066	36.59	1.041	-0.021	852.5	24.99	-4.735	-0.662	-4.073
188.5	6.101	42.91	1.042	0.064	783.6	24.99	4.869	22.205	-17.336				188.5	33.42	21.326	1.042	0.348	762.2	25	32.188	18.257	13.931				188.5	47.406	44.122	1.042	0.494	769.2	24.99	46.174	35.569	10.605				188.5	-18.796	34.999	1.042	-0.196	834.5	24.99	-20.028	3.263	-23.291
188	2.672	39.253	1.044	0.028	763.6	25	-0.55	23.026	-23.576				188	-26.773	45.736	1.042	-0.279	766	25	-29.996	4.184	-34.179				188	29.721	33.621	1.042	0.31	772.9	24.99	26.499	32.101	-5.602				188	30.142	39.201	1.04	0.313	843.3	24.99	26.92	3.45	23.469
187.5	29.039	59.313	1.042	0.303	766	24.99	28.038	15.346	12.693				187.5	-12.722	57.988	1.042	-0.133	774.6	24.99	-13.723	-11.491	-2.232				187.5	49.981	53.908	1.044	0.522	759.8	25.01	48.98	13.837	35.143				187.5	10.141	27.11	1.038	0.096	877.8	24.99	9.14	3.875	5.266
187	19.329	63.105	1.042	0.201	768.5	25	18.158	10.213	7.945				187	-36.126	38.457	1.042	-0.376	787.9	25	-37.297	-13.533	-23.764				187	22.149	31	1.042	0.231	762.4	25	20.978	12.483	8.495				187	7.829	20.925	1.091	0.087	655.1	24.99	6.658	5.644	1.014
186.5	2.327	50.671	1.042	0.024	770.6	24.99	-0.081	5.604	-5.685				186.5	6.108	36.12	1.042	0.064	794.1	24.99	3.7	-11.437	15.137				186.5	-9.728	48.088	1.042	-0.101	764.2	25	-12.136	6.036	-18.172				186.5	-3.459	32.901	1.026	-0.012	776.5	25	-5.867	3.778	-9.645
186	26.764	32.826	1.042	0.279	772.3	24.99	26.291	9.166	17.125				186	5.359	53.977	1.042	0.056	772.4	25	4.886	-7.698	12.584				186	-15.688	42.674	1.042	-0.164	766	24.99	-16.16	-4.923	-11.237				186	1.093	32.798	1.032	-0.001	769.9	25	0.62	-3.22	3.841
185.5	-8.133	35.583	1.042	-0.085	775.1	24.99	-11.094	9.907	-21.001				185.5	4.362	37.086	1.042	0.045	775.4	24.99	1.401	0.202	1.199				185.5	-25.938	51.76	1.042	-0.27	768.4	24.99	-28.899	-3.547	-25.352				185.5	-4.983	32.342	1.057	-0.068	761.1	24.99	-7.944	-9.597	1.653
185	-4.659	36.243	1.041	-0.052	774.4	25	-2.138	6.331	-8.469				185	4.182	36.806	1.042	0.044	777.7	25	6.703	-0.212	6.915				185	21.948	50.476	1.042	0.229	770.6	25	24.469	-2.488	26.957				185	-11.546	21.167	1.075	-0.147	754	24.99	-9.025	-12.854	3.828
184.5	12.432	28.13	1.044	0.132	771.1	24.99	11.506	2.469	9.037				184.5	1.516	31.087	1.042	0.016	778.9	24.99	0.59	-3.002	3.592				184.5	-10.62	35.806	1.042	-0.111	771.9	25.01	-11.545	0.139	-11.685				184.5	-20.038	25.901	1.105	-0.19	751.6	24.99	-20.964	-12.8	-8.163
184	22.258	18.545	1.045	0.233	744.1	25	14.75	1.18	13.571				184	-16.874	35.988	1.041	-0.173	778.3	24.99	-24.382	-7.151	-17.231				184	31.896	35.091	1.042	0.329	768.2	25	24.388	5.011	19.377				184	-16.389	32.824	1.075	-0.198	747.7	25	-23.897	-14.224	-9.673
183.5	4.365	16.066	1.081	0.052	438.5	24.99	7.415	-0.673	8.088				183.5	-7.803	26.094	1.043	-0.081	764.4	24.99	-4.753	-5.224	0.471				183.5	19.33	32.589	1.045	0.202	753.6	24.99	22.379	9.576	12.803				183.5	6.432	22.658	1.04	0.047	871.1	24.99	9.482	-4.676	14.157
183	-4.187	15.33	1.008	-0.047	354.1	25	-17.59	0.462	-18.052				183	-0.282	16.913	1.048	-0.003	372.5	24.99	-13.685	-8.898	-4.787				183	5.008	17.817	1.037	0.05	861.7	24.99	-8.395	9.104	-17.499				183	-6.243	20.562	1.062	-0.065	932.8	25	-19.646	-0.019	-19.627
182.5	-6.186	18.819	1.038	-0.059	302.4	24.99	-20.034	-5.013	-15.021				182.5	-0.087	4.367	1.064	0	498.1	24.99	-13.935	-10.765	-3.17				182.5	-7.92	38.19	1.041	-0.082	847.6	24.99	-21.767	-1.964	-19.803				182.5	24.674	50.024	0.977	0.203	602.5	24.99	10.826	0.394	10.432
182	3.835	24.394	1.077	0.049	753.9	25	8.847	-6.297	15.144				182	8.53	13.623	1.133	0.095	447.1	24.99	13.542	-14.282	27.824				182	6.823	13.138	1.08	0.069	438.1	24.99	11.835	-6.353	18.187				182	-6.847	28.429	0.983	-0.08	932	25	-1.835	-2.391	0.556
181.5	4.057	25.305	1.126	0.035	736.9	24.99	-0.435	-7.077	6.642				181.5	-8.074	19.197	1.099	-0.084	576.6	25	-12.566	-18.399	5.832				181.5	10.29	13.553	1.042	0.103	656.2	25	5.798	-10.97	16.768				181.5	42.26	67.607	0.841	0.164	929.2	25	37.768	-7.669	45.436
181	4.071	33.02	0.986	0.103	931.6	24.99	-17.591	-7.353	-10.237				181	-25.168	18.257	1.101	-0.266	742	25	-46.83	-23.115	-23.714				181	-8.906	44.042	1.031	-0.049	768.3	25	-30.568	-15.818	-14.75				181	-26.645	56.608	0.591	-0.104	928.3	25	-48.307	-15.438	-32.869
180.5	4.354	23.314	1.006	0.03	930.6	24.99	-13.516	-7.126	-6.39				180.5	-0.379	10.626	1.115	0.003	933	25	-18.249	-28.432	10.183				180.5	-20.171	18.573	1.086	-0.212	759.5	24.99	-38.04	-20.895	-17.145				180.5	-18.261	96.297	0.473	-0.062	927.8	25	-36.131	-25.699	-10.431
180	1.769	15.876	0.952	0.009	497.3	24.99	1.35	-6.395	7.744				180	-37.428	64.051	0.728	-0.24	338.5	25.01	-37.847	-34.348	-3.499				180	-12.371	16.772	1.05	-0.113	745.9	25	-12.79	-26.202	13.411				180	-30.572	75.981	0.502	-0.129	927.5	25.01	-30.991	-38.452	7.461
$ENDDATA													$ENDDATA													$ENDDATA													$ENDDATA
$CONFIGURATION													$CONFIGURATION													$CONFIGURATION													$CONFIGURATION
$EXPNAME:EcACP	c5	good											$EXPNAME:EcACP	c8	good											$EXPNAME:AcpP	C	13											$EXPNAME:EcACP	holo	good
$NDATAPOINTS:161													$NDATAPOINTS:161													$NDATAPOINTS:161													$NDATAPOINTS:161
$VERSION:v3.48													$VERSION:v3.48													$VERSION:v3.48													$VERSION:v3.48
$EXTYPE:1													$EXTYPE:1													$EXTYPE:1													$EXTYPE:1
$EXNAME:EcACP	c5	good											$EXNAME:EcACP	c8	good											$EXNAME:AcpP	C	13											$EXNAME:EcACP	holo	good
$EXDESC:													$EXDESC:													$EXDESC:													$EXDESC:
$EXNUMBER:685													$EXNUMBER:686													$EXNUMBER:683													$EXNUMBER:684
$CDDC:1.005000													$CDDC:1.005000													$CDDC:1.005000													$CDDC:1.005000
$CDHV:280.000000													$CDHV:280.000000													$CDHV:280.000000													$CDHV:280.000000
$FLHV:75.000000													$FLHV:75.000000													$FLHV:75.000000													$FLHV:75.000000
$QCHV:0.000000													$QCHV:0.000000													$QCHV:0.000000													$QCHV:0.000000
$MONOWL:260.000000													$MONOWL:260.000000													$MONOWL:260.000000													$MONOWL:260.000000
$MONOBW:1.000000													$MONOBW:1.000000													$MONOBW:1.000000													$MONOBW:1.000000
$MONOSW:0.566928													$MONOSW:0.567731													$MONOSW:0.567129													$MONOSW:0.567329
$TEMPSP:25.000000													$TEMPSP:25.000000													$TEMPSP:25.000000													$TEMPSP:25.000000
$TEMPDB:0.100000													$TEMPDB:0.100000													$TEMPDB:0.100000													$TEMPDB:0.100000
$TEMPSYROFF:0.000000													$TEMPSYROFF:0.000000													$TEMPSYROFF:0.000000													$TEMPSYROFF:0.000000
$TEMPRATE:10.000000													$TEMPRATE:10.000000													$TEMPRATE:10.000000													$TEMPRATE:10.000000
$TEMPET:0.500000													$TEMPET:0.500000													$TEMPET:0.500000													$TEMPET:0.500000
$WLSTART:260.000000													$WLSTART:260.000000													$WLSTART:260.000000													$WLSTART:260.000000
$WLEND:180.000000													$WLEND:180.000000													$WLEND:180.000000													$WLEND:180.000000
$WLEVERY:0.500000													$WLEVERY:0.500000													$WLEVERY:0.500000													$WLEVERY:0.500000
$WLFILTER:1.000000													$WLFILTER:1.000000													$WLFILTER:1.000000													$WLFILTER:1.000000
$WLREPEATS:1													$WLREPEATS:1													$WLREPEATS:1													$WLREPEATS:1
$WLWAIT:1.000000													$WLWAIT:1.000000													$WLWAIT:1.000000													$WLWAIT:1.000000
$WLSS:1													$WLSS:1													$WLSS:1													$WLSS:1
$FLSCSTART:400.000000													$FLSCSTART:400.000000													$FLSCSTART:400.000000													$FLSCSTART:400.000000
$FLSCEND:300.000000													$FLSCEND:300.000000													$FLSCEND:300.000000													$FLSCEND:300.000000
$FLSCSTEP:1.000000													$FLSCSTEP:1.000000													$FLSCSTEP:1.000000													$FLSCSTEP:1.000000
$FLSCREPEATS:1													$FLSCREPEATS:1													$FLSCREPEATS:1													$FLSCREPEATS:1
$FLSCWAITTIME:0.000000													$FLSCWAITTIME:0.000000													$FLSCWAITTIME:0.000000													$FLSCWAITTIME:0.000000
$FLSCAVETIME:1.000000													$FLSCAVETIME:1.000000													$FLSCAVETIME:1.000000													$FLSCAVETIME:1.000000
$FWLWL:550.000000													$FWLWL:550.000000													$FWLWL:550.000000													$FWLWL:550.000000
$KINSTART:0.000000													$KINSTART:0.000000													$KINSTART:0.000000													$KINSTART:0.000000
$KINEND:600.000000													$KINEND:600.000000													$KINEND:600.000000													$KINEND:600.000000
$KININTERVAL:1.000000													$KININTERVAL:1.000000													$KININTERVAL:1.000000													$KININTERVAL:1.000000
$KINTC:4.000000													$KINTC:4.000000													$KINTC:4.000000													$KINTC:4.000000
$KINROTLOOPTIME:0.000000													$KINROTLOOPTIME:0.000000													$KINROTLOOPTIME:0.000000													$KINROTLOOPTIME:0.000000
$TEMPSTART:14.000000													$TEMPSTART:14.000000													$TEMPSTART:14.000000													$TEMPSTART:14.000000
$TEMPEND:100.000000													$TEMPEND:100.000000													$TEMPEND:100.000000													$TEMPEND:100.000000
$TEMPSTEP:2.000000													$TEMPSTEP:2.000000													$TEMPSTEP:2.000000													$TEMPSTEP:2.000000
$TEMPSS:1													$TEMPSS:1													$TEMPSS:1													$TEMPSS:1
$TEMPSUNSORT:0													$TEMPSUNSORT:0													$TEMPSUNSORT:0													$TEMPSUNSORT:0
$AVETIME:3.000000													$AVETIME:3.000000													$AVETIME:3.000000													$AVETIME:3.000000
$TEMPREVERSESCAN:0													$TEMPREVERSESCAN:0													$TEMPREVERSESCAN:0													$TEMPREVERSESCAN:0
$TEMPHOLDTIME:0.000000													$TEMPHOLDTIME:0.000000													$TEMPHOLDTIME:0.000000													$TEMPHOLDTIME:0.000000
$TEMPRETURN:1													$TEMPRETURN:1													$TEMPRETURN:1													$TEMPRETURN:1
$CONCINITTITRANT:0													$CONCINITTITRANT:0													$CONCINITTITRANT:0													$CONCINITTITRANT:0
$CONCSYRTITRANT:0.1													$CONCSYRTITRANT:0.1													$CONCSYRTITRANT:0.1													$CONCSYRTITRANT:0.1
$CONCINITSAMPLE:1e-06													$CONCINITSAMPLE:1e-06													$CONCINITSAMPLE:1e-06													$CONCINITSAMPLE:1e-06
$CONCSYRSAMPLE:1e-06													$CONCSYRSAMPLE:1e-06													$CONCSYRSAMPLE:1e-06													$CONCSYRSAMPLE:1e-06
$CONCCELLVOL:1.800000													$CONCCELLVOL:1.800000													$CONCCELLVOL:1.800000													$CONCCELLVOL:1.800000
$CONCAVETIME:1.000000													$CONCAVETIME:1.000000													$CONCAVETIME:1.000000													$CONCAVETIME:1.000000
$CONCTARGET0:0													$CONCTARGET0:0													$CONCTARGET0:0													$CONCTARGET0:0
$CONCTARGET1:0													$CONCTARGET1:0													$CONCTARGET1:0													$CONCTARGET1:0
$CONCTARGET2:0													$CONCTARGET2:0													$CONCTARGET2:0													$CONCTARGET2:0
$CONCSTEP0:0													$CONCSTEP0:0													$CONCSTEP0:0													$CONCSTEP0:0
$CONCSTEP1:0													$CONCSTEP1:0													$CONCSTEP1:0													$CONCSTEP1:0
$CONCSTEP2:0													$CONCSTEP2:0													$CONCSTEP2:0													$CONCSTEP2:0
$CONCINCREASEVOL:1													$CONCINCREASEVOL:1													$CONCINCREASEVOL:1													$CONCINCREASEVOL:1
$CONCCELLMAX:2.800000													$CONCCELLMAX:2.800000													$CONCCELLMAX:2.800000													$CONCCELLMAX:2.800000
$CONCCELLMIN:0.000000													$CONCCELLMIN:0.000000													$CONCCELLMIN:1.000000													$CONCCELLMIN:0.000000
$CONCSTIRTIME0:0.500000													$CONCSTIRTIME0:0.500000													$CONCSTIRTIME0:0.500000													$CONCSTIRTIME0:0.500000
$CONCSTIRTIME1:0.500000													$CONCSTIRTIME1:0.500000													$CONCSTIRTIME1:0.500000													$CONCSTIRTIME1:0.500000
$CONCSTIRTIME2:0.500000													$CONCSTIRTIME2:0.500000													$CONCSTIRTIME2:0.500000													$CONCSTIRTIME2:0.500000
$PHEND:8.000000													$PHEND:8.000000													$PHEND:8.000000													$PHEND:8.000000
$PHINTERVAL:0.500000													$PHINTERVAL:0.500000													$PHINTERVAL:0.500000													$PHINTERVAL:0.500000
$PHSTIRTIME:0.500000													$PHSTIRTIME:0.500000													$PHSTIRTIME:0.500000													$PHSTIRTIME:0.500000
$PHMAXVOL:1800.000000													$PHMAXVOL:1800.000000													$PHMAXVOL:1800.000000													$PHMAXVOL:1800.000000
$PHDB:0.010000													$PHDB:0.010000													$PHDB:0.010000													$PHDB:0.010000
$PHINCREASE:1													$PHINCREASE:1													$PHINCREASE:1													$PHINCREASE:1
$PHCELLVOL:1800.000000													$PHCELLVOL:1800.000000													$PHCELLVOL:1800.000000													$PHCELLVOL:1800.000000
$PHINITSYR:0													$PHINITSYR:0													$PHINITSYR:0													$PHINITSYR:0
$PHINITCELL:1e-06													$PHINITCELL:1e-06													$PHINITCELL:1e-06													$PHINITCELL:1e-06
$SHRSTART:0.000000													$SHRSTART:0.000000													$SHRSTART:0.000000													$SHRSTART:0.000000
$SHREND:60.000000													$SHREND:60.000000													$SHREND:60.000000													$SHREND:60.000000
$SHRRATE:0.000000													$SHRRATE:0.000000													$SHRRATE:1.000000													$SHRRATE:0.000000
$SHRAVETIME:1.000000													$SHRAVETIME:1.000000													$SHRAVETIME:1.000000													$SHRAVETIME:1.000000
$SHRATEND:0													$SHRATEND:0													$SHRATEND:0													$SHRATEND:0
$FLAVETIME:0.500000													$FLAVETIME:0.500000													$FLAVETIME:0.500000													$FLAVETIME:0.500000
$FLWL:280.000000													$FLWL:280.000000													$FLWL:280.000000													$FLWL:280.000000
$STIRVALUE:0													$STIRVALUE:0													$STIRVALUE:0													$STIRVALUE:0
$STIRDURING:0													$STIRDURING:0													$STIRDURING:0													$STIRDURING:0
$STIRDELAYTIME:0.100000													$STIRDELAYTIME:0.100000													$STIRDELAYTIME:0.100000													$STIRDELAYTIME:0.100000
$ROTENABLE:1													$ROTENABLE:1													$ROTENABLE:1													$ROTENABLE:1
$ROTSTIRTIME:0.100000													$ROTSTIRTIME:0.100000													$ROTSTIRTIME:0.100000													$ROTSTIRTIME:0.100000
$ROTDESC1:													$ROTDESC1:													$ROTDESC1:													$ROTDESC1:
$ROTDESC2:													$ROTDESC2:													$ROTDESC2:													$ROTDESC2:
$ROTDESC3:													$ROTDESC3:													$ROTDESC3:													$ROTDESC3:
$ROTDESC4:													$ROTDESC4:													$ROTDESC4:													$ROTDESC4:
$ROTDESC5:													$ROTDESC5:													$ROTDESC5:													$ROTDESC5:
$SAVEBITS:79													$SAVEBITS:79													$SAVEBITS:79													$SAVEBITS:79
[truncated: 71 more rows]

## Sheet: Supplementary Figure 30
CD, Rat ACP holo													CD, Rat ACP C8
[truncated: 344 more rows]
